# Supplementary material for: Exacerbated salmonellosis in poly(ADP-ribose) polymerase 14-deficient mice
Source: Microbiol Spectr. 2025 Dec 30;14(2):e02971-25. doi: 10.1128/spectrum.02971-25 (PMC12889102; doi:10.1128/spectrum.02971-25)
Supplement: Data Set S1 — Gene expression data. [file spectrum.02971-25-s0001.xlsx]

## Sheet: sheet_legends
SHEET LEGENDS
SHEET 1 - List of genes detected to be expressed (FPKM>1) in both genotypes in Salmonella infection (day 1, three animals / genotype).
SHEET 2 - List of genes detected to be expressed (FPKM>1) specifically in wt in Salmonella infection (day 1, three animals).
SHEET 3 - List of genes detected to be expressed (FPKM>1) specifically in Parp14 knockout in Salmonella infection (day 1, three animals).
SHEET 4 - List of genes detected to be expressed (FPKM>1) in both genotypes in PBS controls (two animals / genotype).
SHEET 5 - List of genes detected to be expressed (FPKM>1) specifically in wt in PBS control (two animals).
SHEET 6 - List of genes detected to be expressed (FPKM>1) specifically in Parp14 knockout in PBS control (two animals).
SHEET 7 - GO terms identified with genes detected to be specifically expressed in Parp14 knockout in Salmonella infection.
SHEET 8 - GO terms identified with genes detected to be specifically expressed in wt in Salmonella infection.
SHEET 9 - Genes mapping to the all 20 GO BP terms identified using the genes detected to be specifically expressed in Parp14 knockout in Salmonella infection.
SHEET 10 - Genes mapping to the 7 infection and immune response related GO BP terms identified using the genes detected to be specifically expressed in wt in Salmonella infection.
SHEET 11 - KEGG pathways identified with genes detected to be specifically expressed in Parp14 knockout in Salmonella infection.
SHEET 12 - KEGG pathways identified with genes detected to be specifically expressed in wt in Salmonella infection.
SHEET 13 - KEGG pathways identified with genes detected to be specifically expressed in Parp14 knockout in PBS treatment.
SHEET 14 - KEGG pathways identified with genes detected to be specifically expressed in wt in PBS treatment.
SHEET 15 - Differentially expressed genes (DEGs) in Salmonella-infected Parp14-deficient vs. wt mice (all DEGs, filtered based on padj-value).
SHEET 16 - Differentially expressed genes (DEGs) in Salmonella-infected Parp14-deficient vs. wt mice (DEGs with padj <0.05 filtered based on log2FoldChange).
SHEET 17 - GO terms identified with genes detected to be down-regulated in Parp14 knockout in Salmonella infection.
SHEET 18 - KEGG pathways identified with genes detected to be down-regulated in Parp14 knockout in Salmonella infection.
SHEET 19 - GO terms identified with 147 genes shared in comparison with the FPKM transcript analysis (transcripts only detected in wt) and differential expressed gene (DEG) analysis (down-regulated in KO, p<0.05).
SHEET 20 - KEGG pathways identified with 147 genes shared in comparison with the FPKM transcript analysis (transcripts only detected in wt) and differential expressed gene (DEG) analysis (down-regulated in KO, p<0.05).

## Sheet: 1
SHEET 1 - List of genes detected to be expressed (FPKM>1) in both genotypes in Salmonella infection (day 1, three animals / genotype).
gene_id	gene_name	gene_chr	gene_start	gene_end	gene_strand	gene_length	gene_biotype	gene_description	tf_family
ENSMUSG00000033845	Mrpl15	1	4773206	4785739	-	8487	protein_coding	mitochondrial ribosomal protein L15 [Source:MGI Symbol;Acc:MGI:1351639]	-
ENSMUSG00000025903	Lypla1	1	4807788	4848410	+	7145	protein_coding	lysophospholipase 1 [Source:MGI Symbol;Acc:MGI:1344588]	-
ENSMUSG00000033813	Tcea1	1	4857814	4897909	+	3017	protein_coding	transcription elongation factor A (SII) 1 [Source:MGI Symbol;Acc:MGI:1196624]	-
ENSMUSG00000062588	Gm6104	1	4880049	4880651	-	603	processed_pseudogene	predicted gene 6104 [Source:MGI Symbol;Acc:MGI:3648587]	HMG
ENSMUSG00000033793	Atp6v1h	1	5070018	5162529	+	9746	protein_coding	ATPase, H+ transporting, lysosomal V1 subunit H [Source:MGI Symbol;Acc:MGI:1914864]	-
ENSMUSG00000025907	Rb1cc1	1	6206197	6276648	+	14690	protein_coding	RB1-inducible coiled-coil 1 [Source:MGI Symbol;Acc:MGI:1341850]	-
ENSMUSG00000051285	Pcmtd1	1	7088920	7173628	+	6654	protein_coding	protein-L-isoaspartate (D-aspartate) O-methyltransferase domain containing 1 [Source:MGI Symbol;Acc:MGI:2441773]	-
ENSMUSG00000048538	Gm9826	1	7177739	7179037	+	1299	processed_pseudogene	predicted gene 9826 [Source:MGI Symbol;Acc:MGI:3642725]	-
ENSMUSG00000084353	Gm15452	1	8791923	8792162	-	240	processed_pseudogene	predicted gene 15452 [Source:MGI Symbol;Acc:MGI:3768636]	-
ENSMUSG00000061024	Rrs1	1	9545408	9547455	+	2048	protein_coding	ribosome biogenesis regulator 1 [Source:MGI Symbol;Acc:MGI:1929721]	-
ENSMUSG00000045210	Vcpip1	1	9718622	9748382	-	9749	protein_coding	valosin containing protein (p97)/p47 complex interacting protein 1 [Source:MGI Symbol;Acc:MGI:1917925]	-
ENSMUSG00000098234	Snhg6	1	9941959	9944118	-	1146	lincRNA	small nucleolar RNA host gene 6 [Source:MGI Symbol;Acc:MGI:1921074]	-
ENSMUSG00000025917	Cops5	1	10024601	10038168	-	3766	protein_coding	COP9 signalosome subunit 5 [Source:MGI Symbol;Acc:MGI:1349415]	-
ENSMUSG00000067851	Arfgef1	1	10137571	10232670	-	11318	protein_coding	ADP-ribosylation factor guanine nucleotide-exchange factor 1(brefeldin A-inhibited) [Source:MGI Symbol;Acc:MGI:2442988]	-
ENSMUSG00000005886	Ncoa2	1	13139105	13374083	-	15642	protein_coding	nuclear receptor coactivator 2 [Source:MGI Symbol;Acc:MGI:1276533]	-
ENSMUSG00000025935	Tram1	1	13564698	13589910	-	3162	protein_coding	translocating chain-associating membrane protein 1 [Source:MGI Symbol;Acc:MGI:1919515]	-
ENSMUSG00000025937	Lactb2	1	13623330	13660546	-	4566	protein_coding	lactamase, beta 2 [Source:MGI Symbol;Acc:MGI:2442551]	-
ENSMUSG00000067813	Xkr9	1	13668771	13701723	+	1926	protein_coding	X-linked Kx blood group related 9 [Source:MGI Symbol;Acc:MGI:2686466]	-
ENSMUSG00000081201	Smt3h2-ps4	1	14839869	14840156	-	288	processed_pseudogene	SMT3 suppressor of mif two 3 homolog 2, pseudogene 4 (S. cerevisiae) [Source:MGI Symbol;Acc:MGI:2149598]	-
ENSMUSG00000025925	Terf1	1	15805646	15844052	+	4608	protein_coding	telomeric repeat binding factor 1 [Source:MGI Symbol;Acc:MGI:109634]	MYB
ENSMUSG00000043716	Rpl7	1	16101295	16104662	-	2687	protein_coding	ribosomal protein L7 [Source:MGI Symbol;Acc:MGI:98073]	-
ENSMUSG00000025921	Rdh10	1	16105774	16133734	+	4160	protein_coding	retinol dehydrogenase 10 (all-trans) [Source:MGI Symbol;Acc:MGI:1924238]	-
ENSMUSG00000025920	Stau2	1	16228674	16520112	-	6747	protein_coding	staufen double-stranded RNA binding protein 2 [Source:MGI Symbol;Acc:MGI:1352508]	-
ENSMUSG00000025939	Ube2w	1	16540790	16619489	-	4930	protein_coding	ubiquitin-conjugating enzyme E2W (putative) [Source:MGI Symbol;Acc:MGI:1914049]	-
ENSMUSG00000079658	Eloc	1	16641725	16657042	-	3026	protein_coding	elongin C [Source:MGI Symbol;Acc:MGI:1915173]	-
ENSMUSG00000025940	Tmem70	1	16665207	16678275	+	1820	protein_coding	transmembrane protein 70 [Source:MGI Symbol;Acc:MGI:1915068]	-
ENSMUSG00000025779	Ly96	1	16688051	16709611	+	1021	protein_coding	lymphocyte antigen 96 [Source:MGI Symbol;Acc:MGI:1341909]	-
ENSMUSG00000041859	Mcm3	1	20802968	20820312	-	3752	protein_coding	minichromosome maintenance complex component 3 [Source:MGI Symbol;Acc:MGI:101845]	-
ENSMUSG00000025931	Paqr8	1	20890606	20939650	+	5488	protein_coding	progestin and adipoQ receptor family member VIII [Source:MGI Symbol;Acc:MGI:1921479]	-
ENSMUSG00000025933	Tmem14a	1	21218575	21230167	+	1351	protein_coding	transmembrane protein 14A [Source:MGI Symbol;Acc:MGI:1922962]	-
ENSMUSG00000082935	Gm7658	1	21511933	21513056	-	1124	processed_pseudogene	predicted gene 7658 [Source:MGI Symbol;Acc:MGI:3648029]	-
ENSMUSG00000041670	Rims1	1	22286251	22805994	-	7362	protein_coding	regulating synaptic membrane exocytosis 1 [Source:MGI Symbol;Acc:MGI:2152971]	-
ENSMUSG00000026155	Smap1	1	23844846	23922317	-	3575	protein_coding	small ArfGAP 1 [Source:MGI Symbol;Acc:MGI:2138261]	-
ENSMUSG00000026154	Sdhaf4	1	23995939	24005656	-	874	protein_coding	succinate dehydrogenase complex assembly factor 4 [Source:MGI Symbol;Acc:MGI:1915252]	-
ENSMUSG00000026153	Fam135a	1	24011093	24100341	-	7773	protein_coding	family with sequence similarity 135, member A [Source:MGI Symbol;Acc:MGI:1915437]	-
ENSMUSG00000100131	Gm28439	1	24611535	24612410	-	876	unprocessed_pseudogene	predicted gene 28439 [Source:MGI Symbol;Acc:MGI:5579145]	-
ENSMUSG00000067736	Gm10222	1	24612407	24612700	-	294	unprocessed_pseudogene	predicted gene 10222 [Source:MGI Symbol;Acc:MGI:3642643]	-
ENSMUSG00000101939	Gm28438	1	24612775	24613119	-	345	unprocessed_pseudogene	predicted gene 28438 [Source:MGI Symbol;Acc:MGI:5579144]	-
ENSMUSG00000101111	Gm28437	1	24613189	24613971	-	783	unprocessed_pseudogene	predicted gene 28437 [Source:MGI Symbol;Acc:MGI:5579143]	-
ENSMUSG00000100862	Gm10925	1	24613974	24614651	-	678	unprocessed_pseudogene	predicted gene 10925 [Source:MGI Symbol;Acc:MGI:3809095]	-
ENSMUSG00000102070	Gm28661	1	24614885	24615565	-	681	unprocessed_pseudogene	predicted gene 28661 [Source:MGI Symbol;Acc:MGI:5579367]	-
ENSMUSG00000101249	Gm29216	1	24615706	24616197	-	492	unprocessed_pseudogene	predicted gene 29216 [Source:MGI Symbol;Acc:MGI:5579922]	-
ENSMUSG00000073725	Lmbrd1	1	24678630	24766301	+	5960	protein_coding	LMBR1 domain containing 1 [Source:MGI Symbol;Acc:MGI:1915671]	-
ENSMUSG00000086240	Gm7846	1	28580499	28580772	-	274	processed_pseudogene	predicted gene 7846 [Source:MGI Symbol;Acc:MGI:3645212]	-
ENSMUSG00000048874	Phf3	1	30802339	30873921	-	14190	protein_coding	PHD finger protein 3 [Source:MGI Symbol;Acc:MGI:2446126]	-
ENSMUSG00000117310	Ptp4a1	1	30940302	30949770	-	4145	protein_coding	protein tyrosine phosphatase 4a1 [Source:NCBI gene;Acc:19243]	-
ENSMUSG00000086726	Gm9458	1	30986225	30986953	-	729	processed_pseudogene	predicted gene 9458 [Source:MGI Symbol;Acc:MGI:3779868]	-
ENSMUSG00000070960	Gm19680	1	31615149	31616661	+	1513	processed_pseudogene	predicted gene, 19680 [Source:MGI Symbol;Acc:MGI:5011865]	-
ENSMUSG00000004768	Rab23	1	33719887	33742564	+	8285	protein_coding	RAB23, member RAS oncogene family [Source:MGI Symbol;Acc:MGI:99833]	-
ENSMUSG00000042215	Bag2	1	33745484	33757795	-	3059	protein_coding	BCL2-associated athanogene 2 [Source:MGI Symbol;Acc:MGI:1891254]	-
ENSMUSG00000026131	Dst	1	33908225	34308661	+	41155	protein_coding	dystonin [Source:MGI Symbol;Acc:MGI:104627]	-
ENSMUSG00000042111	Ccdc115	1	34436670	34439672	-	2543	protein_coding	coiled-coil domain containing 115 [Source:MGI Symbol;Acc:MGI:1916918]	-
ENSMUSG00000026127	Imp4	1	34439851	34449356	+	8553	protein_coding	IMP4, U3 small nucleolar ribonucleoprotein [Source:MGI Symbol;Acc:MGI:106572]	-
ENSMUSG00000026126	Ptpn18	1	34459762	34475733	+	6492	protein_coding	protein tyrosine phosphatase, non-receptor type 18 [Source:MGI Symbol;Acc:MGI:108410]	-
ENSMUSG00000037503	Fam168b	1	34813219	34843065	-	5219	protein_coding	family with sequence similarity 168, member B [Source:MGI Symbol;Acc:MGI:2448487]	-
ENSMUSG00000026123	Plekhb2	1	34849976	34879580	+	7987	protein_coding	pleckstrin homology domain containing, family B (evectins) member 2 [Source:MGI Symbol;Acc:MGI:2385825]	-
ENSMUSG00000045216	Hs6st1	1	36068400	36106446	+	5542	protein_coding	heparan sulfate 6-O-sulfotransferase 1 [Source:MGI Symbol;Acc:MGI:1354958]	-
ENSMUSG00000037470	Uggt1	1	36140027	36244720	-	12853	protein_coding	UDP-glucose glycoprotein glucosyltransferase 1 [Source:MGI Symbol;Acc:MGI:2443162]	-
ENSMUSG00000047180	Neurl3	1	36264597	36274679	-	3217	protein_coding	neuralized E3 ubiquitin protein ligase 3 [Source:MGI Symbol;Acc:MGI:2429944]	-
ENSMUSG00000010453	Kansl3	1	36335730	36369181	-	6742	protein_coding	KAT8 regulatory NSL complex subunit 3 [Source:MGI Symbol;Acc:MGI:1918055]	-
ENSMUSG00000001143	Lman2l	1	36419871	36445271	-	7359	protein_coding	lectin, mannose-binding 2-like [Source:MGI Symbol;Acc:MGI:2443010]	-
ENSMUSG00000037408	Cnnm4	1	36471620	36508764	+	4829	protein_coding	cyclin M4 [Source:MGI Symbol;Acc:MGI:2151060]	-
ENSMUSG00000001138	Cnnm3	1	36511867	36528237	+	6420	protein_coding	cyclin M3 [Source:MGI Symbol;Acc:MGI:2151055]	-
ENSMUSG00000061518	Cox5b	1	36691449	36693681	+	1587	protein_coding	cytochrome c oxidase subunit 5B [Source:MGI Symbol;Acc:MGI:88475]	-
ENSMUSG00000037351	Actr1b	1	36698114	36714422	-	4274	protein_coding	ARP1 actin-related protein 1B, centractin beta [Source:MGI Symbol;Acc:MGI:1917446]	-
ENSMUSG00000026116	Tmem131	1	36792191	36943666	-	9413	protein_coding	transmembrane protein 131 [Source:MGI Symbol;Acc:MGI:1927110]	-
ENSMUSG00000026113	Inpp4a	1	37299865	37410736	+	10387	protein_coding	inositol polyphosphate-4-phosphatase, type I [Source:MGI Symbol;Acc:MGI:1931123]	-
ENSMUSG00000026112	Coa5	1	37417084	37430103	-	5220	protein_coding	cytochrome C oxidase assembly factor 5 [Source:MGI Symbol;Acc:MGI:1923428]	-
ENSMUSG00000026111	Unc50	1	37430139	37439124	+	1579	protein_coding	unc-50 homolog [Source:MGI Symbol;Acc:MGI:1914637]	-
ENSMUSG00000026110	Mgat4a	1	37439340	37541016	-	12881	protein_coding	mannoside acetylglucosaminyltransferase 4, isoenzyme A [Source:MGI Symbol;Acc:MGI:2662992]	-
ENSMUSG00000026090	2010300C02Rik	1	37611677	37720085	-	5075	protein_coding	RIKEN cDNA 2010300C02 gene [Source:MGI Symbol;Acc:MGI:1919347]	-
ENSMUSG00000037216	Lipt1	1	37871738	37876228	+	2051	protein_coding	lipoyltransferase 1 [Source:MGI Symbol;Acc:MGI:3645211]	-
ENSMUSG00000026088	Mitd1	1	37874801	37890411	-	2770	protein_coding	MIT, microtubule interacting and transport, domain containing 1 [Source:MGI Symbol;Acc:MGI:1916278]	-
ENSMUSG00000026087	Mrpl30	1	37890477	37898535	+	3226	protein_coding	mitochondrial ribosomal protein L30 [Source:MGI Symbol;Acc:MGI:1333820]	-
ENSMUSG00000058407	Txndc9	1	37985189	37997893	-	9102	protein_coding	thioredoxin domain containing 9 [Source:MGI Symbol;Acc:MGI:2138153]	-
ENSMUSG00000026083	Eif5b	1	37998010	38055579	+	9753	protein_coding	eukaryotic translation initiation factor 5B [Source:MGI Symbol;Acc:MGI:2441772]	-
ENSMUSG00000026078	Pdcl3	1	38985608	38997238	+	4219	protein_coding	phosducin-like 3 [Source:MGI Symbol;Acc:MGI:1916083]	-
ENSMUSG00000026077	Npas2	1	39193731	39363236	+	4791	protein_coding	neuronal PAS domain protein 2 [Source:MGI Symbol;Acc:MGI:109232]	bHLH
ENSMUSG00000073702	Rpl31	1	39367842	39371911	+	1662	protein_coding	ribosomal protein L31 [Source:MGI Symbol;Acc:MGI:2149632]	-
ENSMUSG00000003134	Tbc1d8	1	39371492	39478755	-	5239	protein_coding	TBC1 domain family, member 8 [Source:MGI Symbol;Acc:MGI:1927225]	-
ENSMUSG00000003135	Cnot11	1	39534992	39546889	+	3508	protein_coding	CCR4-NOT transcription complex, subunit 11 [Source:MGI Symbol;Acc:MGI:106580]	-
ENSMUSG00000048234	Rnf149	1	39551296	39577405	-	2838	protein_coding	ring finger protein 149 [Source:MGI Symbol;Acc:MGI:2677438]	-
ENSMUSG00000026074	Map4k4	1	39900913	40026310	+	9579	protein_coding	mitogen-activated protein kinase kinase kinase kinase 4 [Source:MGI Symbol;Acc:MGI:1349394]	-
ENSMUSG00000026072	Il1r1	1	40225080	40317257	+	6363	protein_coding	interleukin 1 receptor, type I [Source:MGI Symbol;Acc:MGI:96545]	-
ENSMUSG00000026062	Slc9a2	1	40680574	40769273	+	6984	protein_coding	solute carrier family 9 (sodium/hydrogen exchanger), member 2 [Source:MGI Symbol;Acc:MGI:105075]	-
ENSMUSG00000060679	Mrps9	1	42851233	42905683	+	5763	protein_coding	mitochondrial ribosomal protein S9 [Source:MGI Symbol;Acc:MGI:1916777]	-
ENSMUSG00000070939	Tgfbrap1	1	43047200	43098637	-	10972	protein_coding	transforming growth factor, beta receptor associated protein 1 [Source:MGI Symbol;Acc:MGI:2447427]	-
ENSMUSG00000010290	AI597479	1	43098710	43115947	+	3458	protein_coding	expressed sequence AI597479 [Source:MGI Symbol;Acc:MGI:2138299]	-
ENSMUSG00000008136	Fhl2	1	43123074	43196984	-	1897	protein_coding	four and a half LIM domains 2 [Source:MGI Symbol;Acc:MGI:1338762]	-
ENSMUSG00000094497	Gm8210	1	43189156	43189638	+	483	processed_pseudogene	predicted pseudogene 8210 [Source:MGI Symbol;Acc:MGI:3643593]	-
ENSMUSG00000066877	Nck2	1	43444579	43570515	+	4455	protein_coding	non-catalytic region of tyrosine kinase adaptor protein 2 [Source:MGI Symbol;Acc:MGI:1306821]	-
ENSMUSG00000057363	Uxs1	1	43746966	43827800	-	5097	protein_coding	UDP-glucuronate decarboxylase 1 [Source:MGI Symbol;Acc:MGI:1915133]	-
ENSMUSG00000041763	Tpp2	1	43933647	44003000	+	10078	protein_coding	tripeptidyl peptidase II [Source:MGI Symbol;Acc:MGI:102724]	-
ENSMUSG00000026049	Tex30	1	44086613	44102441	-	1926	protein_coding	testis expressed 30 [Source:MGI Symbol;Acc:MGI:1922873]	-
ENSMUSG00000026047	Kdelc1	1	44106546	44118808	-	3199	protein_coding	KDEL (Lys-Asp-Glu-Leu) containing 1 [Source:MGI Symbol;Acc:MGI:1919300]	-
ENSMUSG00000041684	Bivm	1	44118957	44144770	+	4206	protein_coding	basic, immunoglobulin-like variable motif containing [Source:MGI Symbol;Acc:MGI:2179809]	-
ENSMUSG00000026048	Ercc5	1	44147744	44181260	+	5864	protein_coding	excision repair cross-complementing rodent repair deficiency, complementation group 5 [Source:MGI Symbol;Acc:MGI:103582]	-
ENSMUSG00000056870	Gulp1	1	44551511	44796838	+	3758	protein_coding	GULP, engulfment adaptor PTB domain containing 1 [Source:MGI Symbol;Acc:MGI:1920407]	-
ENSMUSG00000026043	Col3a1	1	45311538	45349706	+	9816	protein_coding	collagen, type III, alpha 1 [Source:MGI Symbol;Acc:MGI:88453]	-
ENSMUSG00000026042	Col5a2	1	45374321	45503282	-	9591	protein_coding	collagen, type V, alpha 2 [Source:MGI Symbol;Acc:MGI:88458]	-
ENSMUSG00000025995	Wdr75	1	45795166	45823619	+	4900	protein_coding	WD repeat domain 75 [Source:MGI Symbol;Acc:MGI:1920924]	-
ENSMUSG00000084817	Gm5526	1	45857332	45857754	-	423	processed_pseudogene	predicted pseudogene 5526 [Source:MGI Symbol;Acc:MGI:3643066]	-
ENSMUSG00000025993	Slc40a1	1	45908068	45926523	-	9000	protein_coding	solute carrier family 40 (iron-regulated transporter), member 1 [Source:MGI Symbol;Acc:MGI:1315204]	-
ENSMUSG00000025986	Slc39a10	1	46807544	46892852	-	6095	protein_coding	solute carrier family 39 (zinc transporter), member 10 [Source:MGI Symbol;Acc:MGI:1914515]	-
ENSMUSG00000100213	Gm28151	1	46849529	46850479	-	951	lincRNA	predicted gene 28151 [Source:MGI Symbol;Acc:MGI:5578857]	-
ENSMUSG00000045954	Cavin2	1	51289126	51302960	+	3055	protein_coding	caveolae associated 2 [Source:MGI Symbol;Acc:MGI:99513]	-
ENSMUSG00000018417	Myo1b	1	51749765	51916071	-	10792	protein_coding	myosin IB [Source:MGI Symbol;Acc:MGI:107752]	-
ENSMUSG00000026104	Stat1	1	52119440	52161865	+	7105	protein_coding	signal transducer and activator of transcription 1 [Source:MGI Symbol;Acc:MGI:103063]	STAT
ENSMUSG00000026103	Gls	1	52163448	52233232	-	15057	protein_coding	glutaminase [Source:MGI Symbol;Acc:MGI:95752]	-
ENSMUSG00000002881	Nab1	1	52457294	52500679	-	4100	protein_coding	Ngfi-A binding protein 1 [Source:MGI Symbol;Acc:MGI:107564]	-
ENSMUSG00000100007	Gm5527	1	52584518	52585159	+	642	processed_pseudogene	predicted gene 5527 [Source:MGI Symbol;Acc:MGI:3646585]	-
ENSMUSG00000041439	Mfsd6	1	52656286	52727462	-	8231	protein_coding	major facilitator superfamily domain containing 6 [Source:MGI Symbol;Acc:MGI:1922925]	-
ENSMUSG00000026102	Inpp1	1	52785427	52817688	-	6460	protein_coding	inositol polyphosphate-1-phosphatase [Source:MGI Symbol;Acc:MGI:104848]	-
ENSMUSG00000041426	Hibch	1	52844929	52920986	+	6059	protein_coding	3-hydroxyisobutyryl-Coenzyme A hydrolase [Source:MGI Symbol;Acc:MGI:1923792]	-
ENSMUSG00000043629	1700019D03Rik	1	52922324	53020179	-	4330	protein_coding	RIKEN cDNA 1700019D03 gene [Source:MGI Symbol;Acc:MGI:1914330]	-
ENSMUSG00000026097	Ormdl1	1	53297095	53310309	+	4711	protein_coding	ORM1-like 1 (S. cerevisiae) [Source:MGI Symbol;Acc:MGI:2181669]	-
ENSMUSG00000026096	Osgepl1	1	53313624	53326343	+	6147	protein_coding	O-sialoglycoprotein endopeptidase-like 1 [Source:MGI Symbol;Acc:MGI:1919335]	-
ENSMUSG00000026095	Asnsd1	1	53344617	53352752	-	3528	protein_coding	asparagine synthetase domain containing 1 [Source:MGI Symbol;Acc:MGI:1917646]	-
ENSMUSG00000026094	Stk17b	1	53755506	53785224	-	5185	protein_coding	serine/threonine kinase 17b (apoptosis-inducing) [Source:MGI Symbol;Acc:MGI:2138162]	-
ENSMUSG00000041303	Gtf3c3	1	54396004	54438971	-	4925	protein_coding	general transcription factor IIIC, polypeptide 3 [Source:MGI Symbol;Acc:MGI:2138383]	-
ENSMUSG00000025982	Sf3b1	1	54985169	55027481	-	11370	protein_coding	splicing factor 3b, subunit 1 [Source:MGI Symbol;Acc:MGI:1932339]	-
ENSMUSG00000025981	Coq10b	1	55052770	55072702	+	4805	protein_coding	coenzyme Q10B [Source:MGI Symbol;Acc:MGI:1915126]	-
ENSMUSG00000025980	Hspd1	1	55077835	55088243	-	2642	protein_coding	heat shock protein 1 (chaperonin) [Source:MGI Symbol;Acc:MGI:96242]	-
ENSMUSG00000073676	Hspe1	1	55088132	55091307	+	1474	protein_coding	heat shock protein 1 (chaperonin 10) [Source:MGI Symbol;Acc:MGI:104680]	-
ENSMUSG00000025979	Mob4	1	55131231	55154899	+	4855	protein_coding	MOB family member 4, phocein [Source:MGI Symbol;Acc:MGI:104899]	-
ENSMUSG00000025978	Rftn2	1	55170159	55226782	-	5871	protein_coding	raftlin family member 2 [Source:MGI Symbol;Acc:MGI:1921263]	-
ENSMUSG00000046994	Mars2	1	55237177	55248470	+	11294	protein_coding	methionine-tRNA synthetase 2 (mitochondrial) [Source:MGI Symbol;Acc:MGI:2444136]	-
ENSMUSG00000038331	Satb2	1	56793981	56978650	-	6788	protein_coding	special AT-rich sequence binding protein 2 [Source:MGI Symbol;Acc:MGI:2679336]	CUT
ENSMUSG00000087022	9130024F11Rik	1	56971412	57050084	+	5779	processed_transcript	RIKEN cDNA 9130024F11 gene [Source:MGI Symbol;Acc:MGI:1926150]	-
ENSMUSG00000038323	1700066M21Rik	1	57377620	57385423	+	3235	protein_coding	RIKEN cDNA 1700066M21 gene [Source:MGI Symbol;Acc:MGI:1920717]	-
ENSMUSG00000048495	Tyw5	1	57388237	57407101	-	2808	protein_coding	tRNA-yW synthesizing protein 5 [Source:MGI Symbol;Acc:MGI:1915986]	-
ENSMUSG00000025971	Maip1	1	57406328	57417953	+	7878	protein_coding	matrix AAA peptidase interacting protein 1 [Source:MGI Symbol;Acc:MGI:1915365]	-
ENSMUSG00000038305	Spats2l	1	57774162	57948394	+	8041	protein_coding	spermatogenesis associated, serine-rich 2-like [Source:MGI Symbol;Acc:MGI:1914448]	-
ENSMUSG00000051223	Bzw1	1	58392898	58407353	+	4033	protein_coding	basic leucine zipper and W2 domains 1 [Source:MGI Symbol;Acc:MGI:1914132]	-
ENSMUSG00000026034	Clk1	1	58410189	58424066	-	8132	protein_coding	CDC-like kinase 1 [Source:MGI Symbol;Acc:MGI:107403]	-
ENSMUSG00000026035	Ppil3	1	58430994	58445486	-	4291	protein_coding	peptidylprolyl isomerase (cyclophilin)-like 3 [Source:MGI Symbol;Acc:MGI:1917475]	-
ENSMUSG00000026036	Nif3l1	1	58445151	58481816	+	7763	protein_coding	Ngg1 interacting factor 3-like 1 (S. pombe) [Source:MGI Symbol;Acc:MGI:1929485]	-
ENSMUSG00000026037	Orc2	1	58462771	58505109	-	3857	protein_coding	origin recognition complex, subunit 2 [Source:MGI Symbol;Acc:MGI:1328306]	-
ENSMUSG00000026032	Ndufb3	1	58586384	58595964	+	763	protein_coding	NADH:ubiquinone oxidoreductase subunit B3 [Source:MGI Symbol;Acc:MGI:1913745]	-
ENSMUSG00000102059	Gm20257	1	58652641	58655831	+	936	transcribed_unprocessed_pseudogene	predicted gene, 20257 [Source:MGI Symbol;Acc:MGI:5012442]	-
ENSMUSG00000026031	Cflar	1	58711508	58758884	+	12669	protein_coding	CASP8 and FADD-like apoptosis regulator [Source:MGI Symbol;Acc:MGI:1336166]	-
ENSMUSG00000026029	Casp8	1	58795374	58847503	+	2893	protein_coding	caspase 8 [Source:MGI Symbol;Acc:MGI:1261423]	-
ENSMUSG00000026028	Trak2	1	58900449	58973430	-	7088	protein_coding	trafficking protein, kinesin binding 2 [Source:MGI Symbol;Acc:MGI:1918077]	-
ENSMUSG00000026027	Stradb	1	58973522	58995715	+	7256	protein_coding	STE20-related kinase adaptor beta [Source:MGI Symbol;Acc:MGI:2144047]	-
ENSMUSG00000038079	Tmem237	1	59100590	59120408	-	2389	protein_coding	transmembrane protein 237 [Source:MGI Symbol;Acc:MGI:2138365]	-
ENSMUSG00000041075	Fzd7	1	59482424	59486955	+	4532	protein_coding	frizzled class receptor 7 [Source:MGI Symbol;Acc:MGI:108570]	-
ENSMUSG00000026021	Sumo1	1	59586558	59670834	-	2076	protein_coding	small ubiquitin-like modifier 1 [Source:MGI Symbol;Acc:MGI:1197010]	-
ENSMUSG00000026020	Nop58	1	59684971	59719044	+	10758	protein_coding	NOP58 ribonucleoprotein [Source:MGI Symbol;Acc:MGI:1933184]	-
ENSMUSG00000067336	Bmpr2	1	59763400	59879014	+	17983	protein_coding	bone morphogenetic protein receptor, type II (serine/threonine kinase) [Source:MGI Symbol;Acc:MGI:1095407]	-
ENSMUSG00000041040	Fam117b	1	59913006	59985346	+	7290	protein_coding	family with sequence similarity 117, member B [Source:MGI Symbol;Acc:MGI:1920000]	-
ENSMUSG00000073664	Nbeal1	1	60180599	60338328	+	28441	protein_coding	neurobeachin like 1 [Source:MGI Symbol;Acc:MGI:2444343]	-
ENSMUSG00000049439	Cyp20a1	1	60343323	60388060	+	2286	protein_coding	cytochrome P450, family 20, subfamily a, polypeptide 1 [Source:MGI Symbol;Acc:MGI:1925201]	-
ENSMUSG00000026014	Raph1	1	60482292	60567104	-	20498	protein_coding	Ras association (RalGDS/AF-6) and pleckstrin homology domains 1 [Source:MGI Symbol;Acc:MGI:1924550]	-
ENSMUSG00000101188	Eif4a-ps4	1	60703932	60705149	+	1218	processed_pseudogene	eukaryotic translation initiation factor 4A, pseudogene 4 [Source:MGI Symbol;Acc:MGI:1195958]	-
ENSMUSG00000052062	Pard3b	1	61638824	62642284	+	13153	protein_coding	par-3 family cell polarity regulator beta [Source:MGI Symbol;Acc:MGI:1919301]	-
ENSMUSG00000025969	Nrp2	1	62703285	62818695	+	11842	protein_coding	neuropilin 2 [Source:MGI Symbol;Acc:MGI:1100492]	-
ENSMUSG00000040865	Ino80d	1	62958418	63114667	-	17713	protein_coding	INO80 complex subunit D [Source:MGI Symbol;Acc:MGI:3027003]	-
ENSMUSG00000025968	Ndufs1	1	63143596	63176833	-	8086	protein_coding	NADH:ubiquinone oxidoreductase core subunit S1 [Source:MGI Symbol;Acc:MGI:2443241]	-
ENSMUSG00000025967	Eef1b2	1	63176825	63180486	+	2532	protein_coding	eukaryotic translation elongation factor 1 beta 2 [Source:MGI Symbol;Acc:MGI:1929520]	-
ENSMUSG00000064602	Snora41	1	63179004	63179135	+	132	snoRNA	small nucleolar RNA, H/ACA box 41 [Source:MGI Symbol;Acc:MGI:3819505]	-
ENSMUSG00000081643	Gm11605	1	63364720	63365365	-	646	processed_pseudogene	predicted gene 11605 [Source:MGI Symbol;Acc:MGI:3651339]	-
ENSMUSG00000025962	Fastkd2	1	63730614	63754655	+	5873	protein_coding	FAST kinase domains 2 [Source:MGI Symbol;Acc:MGI:1922869]	-
ENSMUSG00000025958	Creb1	1	64532645	64604548	+	13742	protein_coding	cAMP responsive element binding protein 1 [Source:MGI Symbol;Acc:MGI:88494]	TF_bZIP
ENSMUSG00000025956	Mettl21a	1	64606473	64617242	-	3005	protein_coding	methyltransferase like 21A [Source:MGI Symbol;Acc:MGI:1914349]	-
ENSMUSG00000070871	Ccnyl1	1	64690455	64725644	+	3456	protein_coding	cyclin Y-like 1 [Source:MGI Symbol;Acc:MGI:2138614]	-
ENSMUSG00000045005	Fzd5	1	64730558	64737751	-	6915	protein_coding	frizzled class receptor 5 [Source:MGI Symbol;Acc:MGI:108571]	-
ENSMUSG00000084416	Rpl10a-ps1	1	64993951	64994604	-	654	processed_pseudogene	ribosomal protein L10A, pseudogene 1 [Source:MGI Symbol;Acc:MGI:3705885]	-
ENSMUSG00000025950	Idh1	1	65158616	65186500	-	2771	protein_coding	isocitrate dehydrogenase 1 (NADP+), soluble [Source:MGI Symbol;Acc:MGI:96413]	-
ENSMUSG00000026005	Rpe	1	66700831	66719805	+	3113	protein_coding	ribulose-5-phosphate-3-epimerase [Source:MGI Symbol;Acc:MGI:1913896]	-
ENSMUSG00000026003	Acadl	1	66830839	66863277	-	2005	protein_coding	acyl-Coenzyme A dehydrogenase, long-chain [Source:MGI Symbol;Acc:MGI:87866]	-
ENSMUSG00000026000	Lancl1	1	67000517	67038872	-	6863	protein_coding	LanC (bacterial lantibiotic synthetase component C)-like 1 [Source:MGI Symbol;Acc:MGI:1336997]	-
ENSMUSG00000025991	Cps1	1	67123026	67231259	+	5555	protein_coding	carbamoyl-phosphate synthetase 1 [Source:MGI Symbol;Acc:MGI:891996]	-
ENSMUSG00000050296	Abca12	1	71242276	71414910	-	14808	protein_coding	ATP-binding cassette, sub-family A (ABC1), member 12 [Source:MGI Symbol;Acc:MGI:2676312]	-
ENSMUSG00000026192	Atic	1	71557150	71579631	+	7985	protein_coding	5-aminoimidazole-4-carboxamide ribonucleotide formyltransferase/IMP cyclohydrolase [Source:MGI Symbol;Acc:MGI:1351352]	-
ENSMUSG00000026193	Fn1	1	71585520	71653200	-	11685	protein_coding	fibronectin 1 [Source:MGI Symbol;Acc:MGI:95566]	-
ENSMUSG00000026189	Pecr	1	72259167	72284314	-	1516	protein_coding	peroxisomal trans-2-enoyl-CoA reductase [Source:MGI Symbol;Acc:MGI:2148199]	-
ENSMUSG00000026187	Xrcc5	1	72307421	72394952	+	2555	protein_coding	X-ray repair complementing defective repair in Chinese hamster cells 5 [Source:MGI Symbol;Acc:MGI:104517]	-
ENSMUSG00000039354	Smarcal1	1	72583251	72633134	+	5728	protein_coding	SWI/SNF related matrix associated, actin dependent regulator of chromatin, subfamily a-like 1 [Source:MGI Symbol;Acc:MGI:1859183]	-
ENSMUSG00000046330	Rpl37a	1	72711290	72713813	+	1410	protein_coding	ribosomal protein L37a [Source:MGI Symbol;Acc:MGI:98068]	-
ENSMUSG00000039323	Igfbp2	1	72824503	72852474	+	1847	protein_coding	insulin-like growth factor binding protein 2 [Source:MGI Symbol;Acc:MGI:96437]	-
ENSMUSG00000026185	Igfbp5	1	72857932	72874884	-	6006	protein_coding	insulin-like growth factor binding protein 5 [Source:MGI Symbol;Acc:MGI:96440]	-
ENSMUSG00000055322	Tns1	1	73910231	74124449	-	16010	protein_coding	tensin 1 [Source:MGI Symbol;Acc:MGI:104552]	-
ENSMUSG00000006304	Arpc2	1	74236084	74268209	+	2033	protein_coding	actin related protein 2/3 complex, subunit 2 [Source:MGI Symbol;Acc:MGI:1923959]	-
ENSMUSG00000006299	Aamp	1	74279840	74284738	-	3458	protein_coding	angio-associated migratory protein [Source:MGI Symbol;Acc:MGI:107809]	-
ENSMUSG00000026179	Pnkd	1	74284930	74353694	+	7832	protein_coding	paroxysmal nonkinesiogenic dyskinesia [Source:MGI Symbol;Acc:MGI:1930773]	-
ENSMUSG00000103013	Gm37503	1	74287542	74287860	-	319	TEC	predicted gene, 37503 [Source:MGI Symbol;Acc:MGI:5610731]	-
ENSMUSG00000006301	Tmbim1	1	74288247	74305622	-	12659	protein_coding	transmembrane BAX inhibitor motif containing 1 [Source:MGI Symbol;Acc:MGI:1916910]	-
ENSMUSG00000026176	Ctdsp1	1	74391509	74397285	+	3334	protein_coding	CTD (carboxy-terminal domain, RNA polymerase II, polypeptide A) small phosphatase 1 [Source:MGI Symbol;Acc:MGI:2654470]	-
ENSMUSG00000026175	Vil1	1	74409376	74435559	+	3551	protein_coding	villin 1 [Source:MGI Symbol;Acc:MGI:98930]	-
ENSMUSG00000033364	Usp37	1	74435511	74544284	-	11081	protein_coding	ubiquitin specific peptidase 37 [Source:MGI Symbol;Acc:MGI:2442483]	-
ENSMUSG00000026174	Cnot9	1	74506058	74530842	+	3826	protein_coding	CCR4-NOT transcription complex, subunit 9 [Source:MGI Symbol;Acc:MGI:1928902]	-
ENSMUSG00000026172	Bcs1l	1	74588289	74592443	+	2192	protein_coding	BCS1-like (yeast) [Source:MGI Symbol;Acc:MGI:1914071]	-
ENSMUSG00000026171	Rnf25	1	74593748	74601397	-	2181	protein_coding	ring finger protein 25 [Source:MGI Symbol;Acc:MGI:1890215]	-
ENSMUSG00000033257	Ttll4	1	74661745	74703730	+	11527	protein_coding	tubulin tyrosine ligase-like family, member 4 [Source:MGI Symbol;Acc:MGI:1914784]	-
ENSMUSG00000026170	Cyp27a1	1	74713574	74737892	+	2173	protein_coding	cytochrome P450, family 27, subfamily a, polypeptide 1 [Source:MGI Symbol;Acc:MGI:88594]	-
ENSMUSG00000090071	Cdk5r2	1	74854934	74857732	+	2799	protein_coding	cyclin-dependent kinase 5, regulatory subunit 2 (p39) [Source:MGI Symbol;Acc:MGI:1330828]	-
ENSMUSG00000055197	Fev	1	74881509	74885419	-	1617	protein_coding	FEV (ETS oncogene family) [Source:MGI Symbol;Acc:MGI:2449712]	ETS
ENSMUSG00000006538	Ihh	1	74945315	74951672	-	3048	protein_coding	Indian hedgehog [Source:MGI Symbol;Acc:MGI:96533]	-
ENSMUSG00000026162	Nhej1	1	74967139	75125200	-	1118	protein_coding	nonhomologous end-joining factor 1 [Source:MGI Symbol;Acc:MGI:1922820]	-
ENSMUSG00000026205	Slc23a3	1	75125541	75133890	-	2167	protein_coding	solute carrier family 23 (nucleobase transporters), member 3 [Source:MGI Symbol;Acc:MGI:104516]	-
ENSMUSG00000033159	Cnppd1	1	75134554	75142711	-	5635	protein_coding	cyclin Pas1/PHO80 domain containing 1 [Source:MGI Symbol;Acc:MGI:1916421]	-
ENSMUSG00000049339	Retreg2	1	75142778	75147913	+	2999	protein_coding	reticulophagy regulator family member 2 [Source:MGI Symbol;Acc:MGI:2388278]	-
ENSMUSG00000026197	Zfand2b	1	75168646	75171629	+	1772	protein_coding	zinc finger, AN1 type domain 2B [Source:MGI Symbol;Acc:MGI:1916068]	-
ENSMUSG00000033124	Atg9a	1	75180860	75192196	-	5762	protein_coding	autophagy related 9A [Source:MGI Symbol;Acc:MGI:2138446]	-
ENSMUSG00000026199	Ankzf1	1	75192151	75199387	+	5142	protein_coding	ankyrin repeat and zinc finger domain containing 1 [Source:MGI Symbol;Acc:MGI:1098746]	-
ENSMUSG00000026201	Stk16	1	75210838	75215606	+	4518	protein_coding	serine/threonine kinase 16 [Source:MGI Symbol;Acc:MGI:1313271]	-
ENSMUSG00000026202	Tuba4a	1	75214228	75219865	-	3701	protein_coding	tubulin, alpha 4A [Source:MGI Symbol;Acc:MGI:1095410]	-
ENSMUSG00000026203	Dnajb2	1	75236406	75245692	+	4249	protein_coding	DnaJ heat shock protein family (Hsp40) member B2 [Source:MGI Symbol;Acc:MGI:1928739]	-
ENSMUSG00000026204	Ptprn	1	75247027	75264502	-	4249	protein_coding	protein tyrosine phosphatase, receptor type, N [Source:MGI Symbol;Acc:MGI:102765]	-
ENSMUSG00000033061	Resp18	1	75272199	75278415	-	1032	protein_coding	regulated endocrine-specific protein 18 [Source:MGI Symbol;Acc:MGI:1098222]	-
ENSMUSG00000026209	Dnpep	1	75307896	75317990	-	4289	protein_coding	aspartyl aminopeptidase [Source:MGI Symbol;Acc:MGI:1278328]	-
ENSMUSG00000026208	Des	1	75360329	75368579	+	3754	protein_coding	desmin [Source:MGI Symbol;Acc:MGI:94885]	-
ENSMUSG00000026207	Speg	1	75375297	75432320	+	12741	protein_coding	SPEG complex locus [Source:MGI Symbol;Acc:MGI:109282]	-
ENSMUSG00000033021	Gmppa	1	75435930	75443179	+	2395	protein_coding	GDP-mannose pyrophosphorylase A [Source:MGI Symbol;Acc:MGI:1916330]	-
ENSMUSG00000032997	Chpf	1	75474569	75479307	-	3856	protein_coding	chondroitin polymerizing factor [Source:MGI Symbol;Acc:MGI:106576]	-
ENSMUSG00000026213	Stk11ip	1	75521529	75537335	+	5743	protein_coding	serine/threonine kinase 11 interacting protein [Source:MGI Symbol;Acc:MGI:1918978]	-
ENSMUSG00000032908	Sgpp2	1	78310345	78420289	+	4002	protein_coding	sphingosine-1-phosphate phosphotase 2 [Source:MGI Symbol;Acc:MGI:3589109]	-
ENSMUSG00000026245	Farsb	1	78417975	78488897	-	2620	protein_coding	phenylalanyl-tRNA synthetase, beta subunit [Source:MGI Symbol;Acc:MGI:1346035]	-
ENSMUSG00000032883	Acsl3	1	78657825	78707743	+	4357	protein_coding	acyl-CoA synthetase long-chain family member 3 [Source:MGI Symbol;Acc:MGI:1921455]	-
ENSMUSG00000079470	Utp14b	1	78658038	78671512	+	7679	protein_coding	UTP14B small subunit processome component [Source:MGI Symbol;Acc:MGI:2445092]	-
ENSMUSG00000050711	Scg2	1	79434669	79440120	-	2515	protein_coding	secretogranin II [Source:MGI Symbol;Acc:MGI:103033]	-
ENSMUSG00000054702	Ap1s3	1	79606876	79671972	-	2878	protein_coding	adaptor-related protein complex AP-1, sigma 3 [Source:MGI Symbol;Acc:MGI:1891304]	-
ENSMUSG00000073643	Wdfy1	1	79702262	79776143	-	6488	protein_coding	WD repeat and FYVE domain containing 1 [Source:MGI Symbol;Acc:MGI:1916618]	-
ENSMUSG00000026248	Mrpl44	1	79776018	79781445	+	1644	protein_coding	mitochondrial ribosomal protein L44 [Source:MGI Symbol;Acc:MGI:1916413]	-
ENSMUSG00000026249	Serpine2	1	79794197	79861180	-	8287	protein_coding	serine (or cysteine) peptidase inhibitor, clade E, member 2 [Source:MGI Symbol;Acc:MGI:101780]	-
ENSMUSG00000067106	Gm5529	1	79922536	79923426	-	891	processed_pseudogene	predicted pseudogene 5529 [Source:MGI Symbol;Acc:MGI:3646377]	-
ENSMUSG00000004364	Cul3	1	80264923	80340480	-	4873	protein_coding	cullin 3 [Source:MGI Symbol;Acc:MGI:1347360]	-
ENSMUSG00000026142	Rhbdd1	1	82316452	82445366	+	6966	protein_coding	rhomboid domain containing 1 [Source:MGI Symbol;Acc:MGI:1924117]	-
ENSMUSG00000026150	Mff	1	82724890	82752394	+	9757	protein_coding	mitochondrial fission factor [Source:MGI Symbol;Acc:MGI:1922984]	-
ENSMUSG00000026149	Tm4sf20	1	82756649	82768461	-	1508	protein_coding	transmembrane 4 L six family member 20 [Source:MGI Symbol;Acc:MGI:1913511]	-
ENSMUSG00000026159	Agfg1	1	82839483	82901182	+	8384	protein_coding	ArfGAP with FG repeats 1 [Source:MGI Symbol;Acc:MGI:1333754]	-
ENSMUSG00000036766	Dner	1	84369839	84696221	-	4784	protein_coding	delta/notch-like EGF repeat containing [Source:MGI Symbol;Acc:MGI:2152889]	-
ENSMUSG00000026219	Trip12	1	84721189	84840516	-	16601	protein_coding	thyroid hormone receptor interactor 12 [Source:MGI Symbol;Acc:MGI:1309481]	-
ENSMUSG00000073633	Fbxo36	1	84839841	84900487	+	2148	protein_coding	F-box protein 36 [Source:MGI Symbol;Acc:MGI:1289192]	-
ENSMUSG00000064281	Rpl19-ps1	1	85012114	85012704	+	591	processed_pseudogene	ribosomal protein L19, pseudogene 1 [Source:MGI Symbol;Acc:MGI:3642668]	-
ENSMUSG00000036707	Cab39	1	85793441	85851576	+	7077	protein_coding	calcium binding protein 39 [Source:MGI Symbol;Acc:MGI:107438]	-
ENSMUSG00000026223	Itm2c	1	85894281	85908675	+	2491	protein_coding	integral membrane protein 2C [Source:MGI Symbol;Acc:MGI:1927594]	-
ENSMUSG00000026227	2810459M11Rik	1	86045863	86055456	+	3331	protein_coding	RIKEN cDNA 2810459M11 gene [Source:MGI Symbol;Acc:MGI:1920042]	-
ENSMUSG00000026229	Psmd1	1	86064387	86139151	+	7265	protein_coding	proteasome (prosome, macropain) 26S subunit, non-ATPase, 1 [Source:MGI Symbol;Acc:MGI:1917497]	-
ENSMUSG00000026228	Htr2b	1	86099026	86111970	-	2131	protein_coding	5-hydroxytryptamine (serotonin) receptor 2B [Source:MGI Symbol;Acc:MGI:109323]	-
ENSMUSG00000079445	B3gnt7	1	86302832	86307305	+	4137	protein_coding	UDP-GlcNAc:betaGal beta-1,3-N-acetylglucosaminyltransferase 7 [Source:MGI Symbol;Acc:MGI:2384394]	-
ENSMUSG00000026234	Ncl	1	86344719	86359400	-	10188	protein_coding	nucleolin [Source:MGI Symbol;Acc:MGI:97286]	-
ENSMUSG00000026238	Ptma	1	86526726	86530712	+	1462	protein_coding	prothymosin alpha [Source:MGI Symbol;Acc:MGI:97803]	-
ENSMUSG00000026239	Pde6d	1	86542994	86582629	-	2178	protein_coding	phosphodiesterase 6D, cGMP-specific, rod, delta [Source:MGI Symbol;Acc:MGI:1270843]	-
ENSMUSG00000026240	Cops7b	1	86582904	86609375	+	5515	protein_coding	COP9 signalosome subunit 7B [Source:MGI Symbol;Acc:MGI:1349388]	-
ENSMUSG00000053333	Dis3l2	1	86703808	87050095	+	8901	protein_coding	DIS3 like 3'-5' exoribonuclease 2 [Source:MGI Symbol;Acc:MGI:2442555]	-
ENSMUSG00000084106	Gm6136	1	86908793	86909683	-	891	processed_pseudogene	predicted pseudogene 6136 [Source:MGI Symbol;Acc:MGI:3646897]	-
ENSMUSG00000079440	Alpi	1	87098002	87101606	-	2337	protein_coding	alkaline phosphatase, intestinal [Source:MGI Symbol;Acc:MGI:1924018]	-
ENSMUSG00000026254	Eif4e2	1	87213914	87240488	+	7497	protein_coding	eukaryotic translation initiation factor 4E member 2 [Source:MGI Symbol;Acc:MGI:1914440]	-
ENSMUSG00000048000	Gigyf2	1	87326998	87450796	+	14216	protein_coding	GRB10 interacting GYF protein 2 [Source:MGI Symbol;Acc:MGI:2138584]	-
ENSMUSG00000026259	Ngef	1	87476834	87573870	-	3905	protein_coding	neuronal guanine nucleotide exchange factor [Source:MGI Symbol;Acc:MGI:1858414]	-
ENSMUSG00000026289	Atg16l1	1	87755870	87792428	+	9628	protein_coding	autophagy related 16-like 1 (S. cerevisiae) [Source:MGI Symbol;Acc:MGI:1924290]	-
ENSMUSG00000070738	Dgkd	1	87853287	87945180	+	6850	protein_coding	diacylglycerol kinase, delta [Source:MGI Symbol;Acc:MGI:2138334]	-
ENSMUSG00000005501	Usp40	1	87945119	88008551	-	11871	protein_coding	ubiquitin specific peptidase 40 [Source:MGI Symbol;Acc:MGI:2443184]	-
ENSMUSG00000090124	Ugt1a7c	1	88095062	88220002	+	4219	protein_coding	UDP glucuronosyltransferase 1 family, polypeptide A7C [Source:MGI Symbol;Acc:MGI:3032636]	-
ENSMUSG00000089960	Ugt1a1	1	88211959	88218997	+	2224	protein_coding	UDP glucuronosyltransferase 1 family, polypeptide A1 [Source:MGI Symbol;Acc:MGI:98898]	-
ENSMUSG00000044783	Hjurp	1	88262471	88277633	-	8331	protein_coding	Holliday junction recognition protein [Source:MGI Symbol;Acc:MGI:2685821]	-
ENSMUSG00000036206	Sh3bp4	1	89070415	89155068	+	5112	protein_coding	SH3-domain binding protein 4 [Source:MGI Symbol;Acc:MGI:2138297]	-
ENSMUSG00000055013	Agap1	1	89454806	89897617	+	17559	protein_coding	ArfGAP with GTPase domain, ankyrin repeat and PH domain 1 [Source:MGI Symbol;Acc:MGI:2653690]	-
ENSMUSG00000044337	Ackr3	1	90203980	90216751	+	3348	protein_coding	atypical chemokine receptor 3 [Source:MGI Symbol;Acc:MGI:109562]	-
ENSMUSG00000034432	Cops8	1	90602981	90613341	+	4448	protein_coding	COP9 signalosome subunit 8 [Source:MGI Symbol;Acc:MGI:1915363]	-
ENSMUSG00000048126	Col6a3	1	90765923	90843971	-	11963	protein_coding	collagen, type VI, alpha 3 [Source:MGI Symbol;Acc:MGI:88461]	-
ENSMUSG00000026303	Mlph	1	90915085	90951142	+	5357	protein_coding	melanophilin [Source:MGI Symbol;Acc:MGI:2176380]	-
ENSMUSG00000026304	Rab17	1	90958133	90969661	-	1992	protein_coding	RAB17, member RAS oncogene family [Source:MGI Symbol;Acc:MGI:104640]	-
ENSMUSG00000026305	Lrrfip1	1	90998737	91128944	+	6469	protein_coding	leucine rich repeat (in FLII) interacting protein 1 [Source:MGI Symbol;Acc:MGI:1342770]	-
ENSMUSG00000034353	Ramp1	1	91179822	91225196	+	3022	protein_coding	receptor (calcitonin) activity modifying protein 1 [Source:MGI Symbol;Acc:MGI:1858418]	-
ENSMUSG00000034343	Ube2f	1	91250304	91290337	+	8842	protein_coding	ubiquitin-conjugating enzyme E2F (putative) [Source:MGI Symbol;Acc:MGI:1915171]	-
ENSMUSG00000026307	Scly	1	91298338	91321075	+	4549	protein_coding	selenocysteine lyase [Source:MGI Symbol;Acc:MGI:1355310]	-
ENSMUSG00000026309	Ilkap	1	91373861	91398815	-	5556	protein_coding	integrin-linked kinase-associated serine/threonine phosphatase 2C [Source:MGI Symbol;Acc:MGI:1914694]	-
ENSMUSG00000067071	Hes6	1	91411483	91414038	-	1808	protein_coding	hairy and enhancer of split 6 [Source:MGI Symbol;Acc:MGI:1859852]	bHLH
ENSMUSG00000034292	Traf3ip1	1	91494647	91529307	+	3712	protein_coding	TRAF3 interacting protein 1 [Source:MGI Symbol;Acc:MGI:1921269]	-
ENSMUSG00000026311	Asb1	1	91540544	91559589	+	6432	protein_coding	ankyrin repeat and SOCS box-containing 1 [Source:MGI Symbol;Acc:MGI:1929735]	-
ENSMUSG00000026313	Hdac4	1	91928779	92195699	-	15813	protein_coding	histone deacetylase 4 [Source:MGI Symbol;Acc:MGI:3036234]	-
ENSMUSG00000026260	Ndufa10	1	92439010	92473860	-	3331	protein_coding	NADH:ubiquinone oxidoreductase subunit A10 [Source:MGI Symbol;Acc:MGI:1914523]	-
ENSMUSG00000073616	Cops9	1	92637145	92641985	-	1499	protein_coding	COP9 signalosome subunit 9 [Source:MGI Symbol;Acc:MGI:1914165]	-
ENSMUSG00000034220	Gpc1	1	92831645	92860779	+	5159	protein_coding	glypican 1 [Source:MGI Symbol;Acc:MGI:1194891]	-
ENSMUSG00000047067	Dusp28	1	92906981	92908435	+	1314	protein_coding	dual specificity phosphatase 28 [Source:MGI Symbol;Acc:MGI:1914696]	-
ENSMUSG00000026269	Rnpepl1	1	92910783	92924384	+	9467	protein_coding	arginyl aminopeptidase (aminopeptidase B)-like 1 [Source:MGI Symbol;Acc:MGI:1914170]	-
ENSMUSG00000026270	Capn10	1	92934376	92947941	+	4346	protein_coding	calpain 10 [Source:MGI Symbol;Acc:MGI:1344392]	-
ENSMUSG00000026271	Gpr35	1	92950865	92986391	+	4839	protein_coding	G protein-coupled receptor 35 [Source:MGI Symbol;Acc:MGI:1929509]	-
ENSMUSG00000014602	Kif1a	1	93015464	93101951	-	9330	protein_coding	kinesin family member 1A [Source:MGI Symbol;Acc:MGI:108391]	-
ENSMUSG00000034159	2310007B03Rik	1	93151349	93160948	-	2368	protein_coding	RIKEN cDNA 2310007B03 gene [Source:MGI Symbol;Acc:MGI:1919124]	-
ENSMUSG00000026273	Mterf4	1	93299211	93305915	-	5271	protein_coding	mitochondrial transcription termination factor 4 [Source:MGI Symbol;Acc:MGI:1918355]	-
ENSMUSG00000026275	Ppp1r7	1	93342854	93373489	+	10495	protein_coding	protein phosphatase 1, regulatory subunit 7 [Source:MGI Symbol;Acc:MGI:1913635]	-
ENSMUSG00000034107	Ano7	1	93373930	93404303	+	3984	protein_coding	anoctamin 7 [Source:MGI Symbol;Acc:MGI:3052714]	-
ENSMUSG00000034088	Hdlbp	1	93405940	93478815	-	11320	protein_coding	high density lipoprotein (HDL) binding protein [Source:MGI Symbol;Acc:MGI:99256]	-
ENSMUSG00000034066	Farp2	1	93512079	93621976	+	5235	protein_coding	FERM, RhoGEF and pleckstrin domain protein 2 [Source:MGI Symbol;Acc:MGI:2385126]	-
ENSMUSG00000026277	Stk25	1	93619751	93658659	-	5812	protein_coding	serine/threonine kinase 25 (yeast) [Source:MGI Symbol;Acc:MGI:1891699]	-
ENSMUSG00000026278	Bok	1	93685660	93695764	+	1840	protein_coding	BCL2-related ovarian killer [Source:MGI Symbol;Acc:MGI:1858494]	-
ENSMUSG00000026279	Thap4	1	93701935	93754864	-	6519	protein_coding	THAP domain containing 4 [Source:MGI Symbol;Acc:MGI:1914276]	THAP
ENSMUSG00000026280	Atg4b	1	93751500	93790610	+	8278	protein_coding	autophagy related 4B, cysteine peptidase [Source:MGI Symbol;Acc:MGI:1913865]	-
ENSMUSG00000026281	Dtymk	1	93792576	93801934	-	2631	protein_coding	deoxythymidylate kinase [Source:MGI Symbol;Acc:MGI:108396]	-
ENSMUSG00000026283	Ing5	1	93803965	93822101	+	4729	protein_coding	inhibitor of growth family, member 5 [Source:MGI Symbol;Acc:MGI:1922816]	-
ENSMUSG00000073609	D2hgdh	1	93824909	93852348	+	4281	protein_coding	D-2-hydroxyglutarate dehydrogenase [Source:MGI Symbol;Acc:MGI:2138209]	-
ENSMUSG00000094651	Gal3st2	1	93861306	93876494	+	3063	protein_coding	galactose-3-O-sulfotransferase 2 [Source:MGI Symbol;Acc:MGI:2685834]	-
ENSMUSG00000051185	Fam174a	1	95313623	95335284	+	4814	protein_coding	family with sequence similarity 174, member A [Source:MGI Symbol;Acc:MGI:1914948]	-
ENSMUSG00000081051	Gm15427	1	95498621	95499151	+	531	processed_pseudogene	predicted pseudogene 15427 [Source:MGI Symbol;Acc:MGI:3642341]	-
ENSMUSG00000044768	D1Ertd622e	1	97606318	97662074	-	41324	protein_coding	DNA segment, Chr 1, ERATO Doi 622, expressed [Source:MGI Symbol;Acc:MGI:1277184]	-
ENSMUSG00000040648	Ppip5k2	1	97706048	97770411	-	14381	protein_coding	diphosphoinositol pentakisphosphate kinase 2 [Source:MGI Symbol;Acc:MGI:2142810]	-
ENSMUSG00000026335	Pam	1	97795114	98095646	-	11892	protein_coding	peptidylglycine alpha-amidating monooxygenase [Source:MGI Symbol;Acc:MGI:97475]	-
ENSMUSG00000089782	Gm3531	1	97948901	97949389	-	489	processed_pseudogene	predicted pseudogene 3531 [Source:MGI Symbol;Acc:MGI:3781708]	-
ENSMUSG00000100182	1810006J02Rik	1	98131456	98144655	+	1882	lincRNA	RIKEN cDNA 1810006J02 gene [Source:MGI Symbol;Acc:MGI:1916280]	-
ENSMUSG00000067017	Gm3608	1	105455971	105458829	+	2858	pseudogene	predicted gene 3608 [Source:MGI Symbol;Acc:MGI:3804932]	-
ENSMUSG00000056536	Pign	1	105518422	105663677	-	13595	protein_coding	phosphatidylinositol glycan anchor biosynthesis, class N [Source:MGI Symbol;Acc:MGI:1351629]	-
ENSMUSG00000026319	Relch	1	105663861	105755191	+	9500	protein_coding	RAB11 binding and LisH domain, coiled-coil and HEAT repeat containing [Source:MGI Symbol;Acc:MGI:1922832]	-
ENSMUSG00000026321	Tnfrsf11a	1	105780718	105847981	+	5985	protein_coding	tumor necrosis factor receptor superfamily, member 11a, NFKB activator [Source:MGI Symbol;Acc:MGI:1314891]	-
ENSMUSG00000099843	Gm7160	1	105979350	105990282	-	1417	lincRNA	predicted gene 7160 [Source:MGI Symbol;Acc:MGI:3646078]	-
ENSMUSG00000038866	Zcchc2	1	105990406	106034074	+	6774	protein_coding	zinc finger, CCHC domain containing 2 [Source:MGI Symbol;Acc:MGI:2444114]	-
ENSMUSG00000044340	Phlpp1	1	106171752	106394250	+	6752	protein_coding	PH domain and leucine rich repeat protein phosphatase 1 [Source:MGI Symbol;Acc:MGI:2138327]	-
ENSMUSG00000057329	Bcl2	1	106538178	106714274	-	9157	protein_coding	B cell leukemia/lymphoma 2 [Source:MGI Symbol;Acc:MGI:88138]	-
ENSMUSG00000009905	Kdsr	1	106720459	106759727	-	8147	protein_coding	3-ketodihydrosphingosine reductase [Source:MGI Symbol;Acc:MGI:1918000]	-
ENSMUSG00000009907	Vps4b	1	106764071	106796728	-	8905	protein_coding	vacuolar protein sorting 4B [Source:MGI Symbol;Acc:MGI:1100499]	-
ENSMUSG00000067006	Serpinb5	1	106861173	106883348	+	2750	protein_coding	serine (or cysteine) peptidase inhibitor, clade B, member 5 [Source:MGI Symbol;Acc:MGI:109579]	-
ENSMUSG00000026374	Tsn	1	118294778	118311739	-	9046	protein_coding	translin [Source:MGI Symbol;Acc:MGI:109263]	-
ENSMUSG00000026377	Nifk	1	118321839	118333822	+	1965	protein_coding	nucleolar protein interacting with the FHA domain of MKI67 [Source:MGI Symbol;Acc:MGI:1915199]	-
ENSMUSG00000064302	Clasp1	1	118389058	118612678	+	21844	protein_coding	CLIP associating protein 1 [Source:MGI Symbol;Acc:MGI:1923957]	-
ENSMUSG00000026380	Tfcp2l1	1	118627945	118685168	+	9438	protein_coding	transcription factor CP2-like 1 [Source:MGI Symbol;Acc:MGI:2444691]	CP2
ENSMUSG00000004451	Ralb	1	119470305	119504794	-	4930	protein_coding	v-ral simian leukemia viral oncogene B [Source:MGI Symbol;Acc:MGI:1927244]	-
ENSMUSG00000098447	Gm27184	1	119520090	119526359	-	607	antisense	predicted gene 27184 [Source:MGI Symbol;Acc:MGI:5521027]	-
ENSMUSG00000098923	Tmem185b	1	119526160	119528983	+	2824	protein_coding	transmembrane protein 185B [Source:MGI Symbol;Acc:MGI:1917634]	-
ENSMUSG00000026384	Ptpn4	1	119652467	119837613	-	11321	protein_coding	protein tyrosine phosphatase, non-receptor type 4 [Source:MGI Symbol;Acc:MGI:1099792]	-
ENSMUSG00000036975	Tmem177	1	119907890	119913208	-	3341	protein_coding	transmembrane protein 177 [Source:MGI Symbol;Acc:MGI:1913593]	-
ENSMUSG00000050777	Tmem37	1	120067377	120074074	-	1311	protein_coding	transmembrane protein 37 [Source:MGI Symbol;Acc:MGI:2157899]	-
ENSMUSG00000026385	Dbi	1	120113280	120121078	-	1422	protein_coding	diazepam binding inhibitor [Source:MGI Symbol;Acc:MGI:94865]	-
ENSMUSG00000026389	Steap3	1	120190757	120272705	-	5715	protein_coding	STEAP family member 3 [Source:MGI Symbol;Acc:MGI:1915678]	-
ENSMUSG00000003721	Insig2	1	121304353	121332589	-	3473	protein_coding	insulin induced gene 2 [Source:MGI Symbol;Acc:MGI:1920249]	-
ENSMUSG00000026339	Ccdc93	1	121431049	121506460	+	11445	protein_coding	coiled-coil domain containing 93 [Source:MGI Symbol;Acc:MGI:1918079]	-
ENSMUSG00000001674	Ddx18	1	121553835	121567989	-	2483	protein_coding	DEAD (Asp-Glu-Ala-Asp) box polypeptide 18 [Source:MGI Symbol;Acc:MGI:1914192]	-
ENSMUSG00000026341	Actr3	1	125392905	125435727	-	4631	protein_coding	ARP3 actin-related protein 3 [Source:MGI Symbol;Acc:MGI:1921367]	-
ENSMUSG00000026342	Slc35f5	1	125560595	125595820	+	2956	protein_coding	solute carrier family 35, member F5 [Source:MGI Symbol;Acc:MGI:1921400]	-
ENSMUSG00000026343	Gpr39	1	125676995	125873862	+	3015	protein_coding	G protein-coupled receptor 39 [Source:MGI Symbol;Acc:MGI:1918361]	-
ENSMUSG00000036155	Mgat5	1	127205015	127488336	+	10291	protein_coding	mannoside acetylglucosaminyltransferase 5 [Source:MGI Symbol;Acc:MGI:894701]	-
ENSMUSG00000099471	Gm8451	1	127282662	127283108	-	447	processed_pseudogene	predicted gene 8451 [Source:MGI Symbol;Acc:MGI:3644810]	-
ENSMUSG00000026349	Ccnt2	1	127774164	127808061	+	12345	protein_coding	cyclin T2 [Source:MGI Symbol;Acc:MGI:1920199]	-
ENSMUSG00000036104	Rab3gap1	1	127868773	127943868	+	11739	protein_coding	RAB3 GTPase activating protein subunit 1 [Source:MGI Symbol;Acc:MGI:2445001]	-
ENSMUSG00000058603	Rpl28-ps1	1	128038569	128038982	+	414	processed_pseudogene	ribosomal protein L28, pseudogene 1 [Source:MGI Symbol;Acc:MGI:3705349]	-
ENSMUSG00000026353	Ubxn4	1	128243964	128279378	+	4659	protein_coding	UBX domain protein 4 [Source:MGI Symbol;Acc:MGI:1915062]	-
ENSMUSG00000026355	Mcm6	1	128331590	128359664	-	4666	protein_coding	minichromosome maintenance complex component 6 [Source:MGI Symbol;Acc:MGI:1298227]	-
ENSMUSG00000026356	Dars	1	128363707	128417368	-	4358	protein_coding	aspartyl-tRNA synthetase [Source:MGI Symbol;Acc:MGI:2442544]	-
ENSMUSG00000094122	Rpl31-ps9	1	129801387	129801764	-	378	processed_pseudogene	ribosomal protein L31, pseudogene 9 [Source:MGI Symbol;Acc:MGI:3704195]	-
ENSMUSG00000026399	Cd55	1	130439027	130462744	-	4853	protein_coding	CD55 molecule, decay accelerating factor for complement [Source:MGI Symbol;Acc:MGI:104850]	-
ENSMUSG00000026409	Pfkfb2	1	130689182	130729253	-	7254	protein_coding	6-phosphofructo-2-kinase/fructose-2,6-biphosphatase 2 [Source:MGI Symbol;Acc:MGI:107815]	-
ENSMUSG00000046404	Yod1	1	130717327	130724358	+	6128	protein_coding	YOD1 deubiquitinase [Source:MGI Symbol;Acc:MGI:2442596]	-
ENSMUSG00000042510	AA986860	1	130731976	130744622	+	3640	protein_coding	expressed sequence AA986860 [Source:MGI Symbol;Acc:MGI:2138143]	-
ENSMUSG00000086706	Gm15848	1	130809977	130824084	-	1066	antisense	predicted gene 15848 [Source:MGI Symbol;Acc:MGI:3802054]	-
ENSMUSG00000026417	Pigr	1	130826684	130852249	+	4025	protein_coding	polymeric immunoglobulin receptor [Source:MGI Symbol;Acc:MGI:103080]	-
ENSMUSG00000016528	Mapkapk2	1	131053700	131097826	-	3041	protein_coding	MAP kinase-activated protein kinase 2 [Source:MGI Symbol;Acc:MGI:109298]	-
ENSMUSG00000026427	Eif2d	1	131153181	131187658	+	7374	protein_coding	eukaryotic translation initiation factor 2D [Source:MGI Symbol;Acc:MGI:109342]	-
ENSMUSG00000042349	Ikbke	1	131254343	131279606	-	9018	protein_coding	inhibitor of kappaB kinase epsilon [Source:MGI Symbol;Acc:MGI:1929612]	-
ENSMUSG00000042251	Pm20d1	1	131797381	131821473	+	7028	protein_coding	peptidase M20 domain containing 1 [Source:MGI Symbol;Acc:MGI:2442939]	-
ENSMUSG00000013275	Slc41a1	1	131827493	131848865	+	4912	protein_coding	solute carrier family 41, member 1 [Source:MGI Symbol;Acc:MGI:2444823]	-
ENSMUSG00000026433	Rab29	1	131867224	131872887	+	1468	protein_coding	RAB29, member RAS oncogene family [Source:MGI Symbol;Acc:MGI:2385107]	-
ENSMUSG00000026434	Nucks1	1	131910534	131936321	+	6779	protein_coding	nuclear casein kinase and cyclin-dependent kinase substrate 1 [Source:MGI Symbol;Acc:MGI:1934811]	-
ENSMUSG00000026435	Slc45a3	1	131962967	131982969	+	3563	protein_coding	solute carrier family 45, member 3 [Source:MGI Symbol;Acc:MGI:1922082]	-
ENSMUSG00000026436	Elk4	1	132007607	132032612	+	6407	protein_coding	ELK4, member of ETS oncogene family [Source:MGI Symbol;Acc:MGI:102853]	ETS
ENSMUSG00000059149	Mfsd4a	1	132022806	132068062	-	7187	protein_coding	major facilitator superfamily domain containing 4A [Source:MGI Symbol;Acc:MGI:2442786]	-
ENSMUSG00000026437	Cdk18	1	132112237	132139684	-	4764	protein_coding	cyclin-dependent kinase 18 [Source:MGI Symbol;Acc:MGI:97518]	-
ENSMUSG00000042115	Klhdc8a	1	132298626	132307357	+	4269	protein_coding	kelch domain containing 8A [Source:MGI Symbol;Acc:MGI:2442630]	-
ENSMUSG00000009772	Nuak2	1	132316126	132333488	+	3920	protein_coding	NUAK family, SNF1-like kinase, 2 [Source:MGI Symbol;Acc:MGI:1921387]	-
ENSMUSG00000042046	Dstyk	1	132417555	132466958	+	9345	protein_coding	dual serine/threonine and tyrosine protein kinase [Source:MGI Symbol;Acc:MGI:1925064]	-
ENSMUSG00000026439	Rbbp5	1	132477365	132505659	+	3930	protein_coding	retinoblastoma binding protein 5, histone lysine methyltransferase complex subunit [Source:MGI Symbol;Acc:MGI:1918367]	-
ENSMUSG00000048174	Tmem81	1	132506230	132508639	+	2018	protein_coding	transmembrane protein 81 [Source:MGI Symbol;Acc:MGI:1921876]	-
ENSMUSG00000026443	Lrrn2	1	132880273	132940005	+	3595	protein_coding	leucine rich repeat protein 2, neuronal [Source:MGI Symbol;Acc:MGI:106037]	-
ENSMUSG00000054387	Mdm4	1	132959484	133030561	-	14798	protein_coding	transformed mouse 3T3 cell double minute 4 [Source:MGI Symbol;Acc:MGI:107934]	-
ENSMUSG00000026447	Pik3c2b	1	133045667	133108687	+	9237	protein_coding	phosphatidylinositol-4-phosphate 3-kinase catalytic subunit type 2 beta [Source:MGI Symbol;Acc:MGI:2685045]	-
ENSMUSG00000046062	Ppp1r15b	1	133131143	133139783	+	5594	protein_coding	protein phosphatase 1, regulatory subunit 15B [Source:MGI Symbol;Acc:MGI:2444211]	-
ENSMUSG00000041757	Plekha6	1	133164210	133303435	+	12530	protein_coding	pleckstrin homology domain containing, family A member 6 [Source:MGI Symbol;Acc:MGI:2388662]	-
ENSMUSG00000103421	Golt1a	1	133309800	133323026	+	1919	protein_coding	golgi transport 1A [Source:MGI Symbol;Acc:MGI:1915588]	-
ENSMUSG00000070643	Sox13	1	133382303	133424377	-	4312	protein_coding	SRY (sex determining region Y)-box 13 [Source:MGI Symbol;Acc:MGI:98361]	HMG
ENSMUSG00000090553	Snrpe	1	133603871	133610291	-	1372	protein_coding	small nuclear ribonucleoprotein E [Source:MGI Symbol;Acc:MGI:98346]	-
ENSMUSG00000026463	Atp2b4	1	133699457	133801041	-	12248	protein_coding	ATPase, Ca++ transporting, plasma membrane 4 [Source:MGI Symbol;Acc:MGI:88111]	-
ENSMUSG00000010311	Optc	1	133897199	133907999	-	2575	protein_coding	opticin [Source:MGI Symbol;Acc:MGI:2151113]	-
ENSMUSG00000041577	Prelp	1	133910304	133921414	-	3615	protein_coding	proline arginine-rich end leucine-rich repeat [Source:MGI Symbol;Acc:MGI:2151110]	-
ENSMUSG00000020423	Btg2	1	134075170	134079120	-	2743	protein_coding	B cell translocation gene 2, anti-proliferative [Source:MGI Symbol;Acc:MGI:108384]	-
ENSMUSG00000042305	Tmem183a	1	134346097	134361979	-	3564	protein_coding	transmembrane protein 183A [Source:MGI Symbol;Acc:MGI:1914729]	-
ENSMUSG00000026456	Cyb5r1	1	134405559	134411740	+	4437	protein_coding	cytochrome b5 reductase 1 [Source:MGI Symbol;Acc:MGI:1919267]	-
ENSMUSG00000026457	Adipor1	1	134415378	134433351	+	5025	protein_coding	adiponectin receptor 1 [Source:MGI Symbol;Acc:MGI:1919924]	-
ENSMUSG00000026455	Klhl12	1	134455531	134491018	+	11395	protein_coding	kelch-like 12 [Source:MGI Symbol;Acc:MGI:2385619]	-
ENSMUSG00000042229	Rabif	1	134494648	134508774	+	2861	protein_coding	RAB interacting factor [Source:MGI Symbol;Acc:MGI:2138605]	-
ENSMUSG00000042207	Kdm5b	1	134560171	134635285	+	16555	protein_coding	lysine (K)-specific demethylase 5B [Source:MGI Symbol;Acc:MGI:1922855]	ARID
ENSMUSG00000073557	Ppp1r12b	1	134754658	134955942	-	14983	protein_coding	protein phosphatase 1, regulatory subunit 12B [Source:MGI Symbol;Acc:MGI:1916417]	-
ENSMUSG00000026426	Arl8a	1	135146824	135156269	+	2299	protein_coding	ADP-ribosylation factor-like 8A [Source:MGI Symbol;Acc:MGI:1915974]	-
ENSMUSG00000026424	Gpr37l1	1	135160234	135167681	-	2269	protein_coding	G protein-coupled receptor 37-like 1 [Source:MGI Symbol;Acc:MGI:1928503]	-
ENSMUSG00000079139	Gm4204	1	135231995	135233225	+	1231	processed_pseudogene	predicted gene 4204 [Source:MGI Symbol;Acc:MGI:3782381]	-
ENSMUSG00000003051	Elf3	1	135253575	135258568	-	2217	protein_coding	E74-like factor 3 [Source:MGI Symbol;Acc:MGI:1101781]	ETS
ENSMUSG00000041926	Rnpep	1	135262712	135284084	-	6977	protein_coding	arginyl aminopeptidase (aminopeptidase B) [Source:MGI Symbol;Acc:MGI:2384902]	-
ENSMUSG00000062580	Timm17a	1	135295213	135313778	-	7893	protein_coding	translocase of inner mitochondrial membrane 17a [Source:MGI Symbol;Acc:MGI:1343131]	-
ENSMUSG00000048096	Lmod1	1	135324807	135368065	+	3948	protein_coding	leiomodin 1 (smooth muscle) [Source:MGI Symbol;Acc:MGI:2135671]	-
ENSMUSG00000041889	Shisa4	1	135371057	135375237	-	2418	protein_coding	shisa family member 4 [Source:MGI Symbol;Acc:MGI:1924802]	-
ENSMUSG00000041879	Ipo9	1	135382312	135430499	-	8233	protein_coding	importin 9 [Source:MGI Symbol;Acc:MGI:1918944]	-
ENSMUSG00000026421	Csrp1	1	135720061	135752232	+	1956	protein_coding	cysteine and glycine-rich protein 1 [Source:MGI Symbol;Acc:MGI:88549]	-
ENSMUSG00000041801	Phlda3	1	135766119	135769136	+	1559	protein_coding	pleckstrin homology like domain, family A, member 3 [Source:MGI Symbol;Acc:MGI:1351485]	-
ENSMUSG00000026418	Tnni1	1	135779434	135810989	+	3600	protein_coding	troponin I, skeletal, slow 1 [Source:MGI Symbol;Acc:MGI:105073]	-
ENSMUSG00000041782	Lad1	1	135818598	135833342	+	3400	protein_coding	ladinin [Source:MGI Symbol;Acc:MGI:109343]	-
ENSMUSG00000026413	Pkp1	1	135871395	135919207	-	5024	protein_coding	plakophilin 1 [Source:MGI Symbol;Acc:MGI:1328359]	-
ENSMUSG00000026411	Tmem9	1	136008150	136035342	+	2726	protein_coding	transmembrane protein 9 [Source:MGI Symbol;Acc:MGI:1913491]	-
ENSMUSG00000041642	Kif21b	1	136131389	136177998	+	12184	protein_coding	kinesin family member 21B [Source:MGI Symbol;Acc:MGI:109234]	-
ENSMUSG00000087230	Mroh3	1	136181652	136212828	-	3230	protein_coding	maestro heat-like repeat family member 3 [Source:MGI Symbol;Acc:MGI:1923672]	-
ENSMUSG00000041605	Inava	1	136213531	136234264	-	4977	protein_coding	innate immunity activator [Source:MGI Symbol;Acc:MGI:1921579]	-
ENSMUSG00000041570	Camsap2	1	136268123	136346104	-	9195	protein_coding	calmodulin regulated spectrin-associated protein family, member 2 [Source:MGI Symbol;Acc:MGI:1922434]	-
ENSMUSG00000026404	Ddx59	1	136415271	136440158	+	2953	protein_coding	DEAD (Asp-Glu-Ala-Asp) box polypeptide 59 [Source:MGI Symbol;Acc:MGI:1915247]	-
ENSMUSG00000041483	Zfp281	1	136624901	136630053	+	4937	protein_coding	zinc finger protein 281 [Source:MGI Symbol;Acc:MGI:3029290]	zf-C2H2
ENSMUSG00000026398	Nr5a2	1	136842571	136960448	-	5899	protein_coding	nuclear receptor subfamily 5, group A, member 2 [Source:MGI Symbol;Acc:MGI:1346834]	SF-like
ENSMUSG00000026393	Nek7	1	138482875	138620141	-	7376	protein_coding	NIMA (never in mitosis gene a)-related expressed kinase 7 [Source:MGI Symbol;Acc:MGI:1890645]	-
ENSMUSG00000079283	2310009B15Rik	1	138851983	138856852	-	1750	protein_coding	RIKEN cDNA 2310009B15 gene [Source:MGI Symbol;Acc:MGI:1916799]	-
ENSMUSG00000056268	Dennd1b	1	138963435	139178960	+	19408	protein_coding	DENN/MADD domain containing 1B [Source:MGI Symbol;Acc:MGI:2447812]	-
ENSMUSG00000033964	Zbtb41	1	139422288	139453005	+	8400	protein_coding	zinc finger and BTB domain containing 41 [Source:MGI Symbol;Acc:MGI:2444487]	ZBTB
ENSMUSG00000026361	Cdc73	1	143598800	143702893	-	17613	protein_coding	cell division cycle 73, Paf1/RNA polymerase II complex component [Source:MGI Symbol;Acc:MGI:2384876]	-
ENSMUSG00000018196	Glrx2	1	143716338	143749676	+	8772	protein_coding	glutaredoxin 2 (thioltransferase) [Source:MGI Symbol;Acc:MGI:1916617]	-
ENSMUSG00000018199	Trove2	1	143750790	143777068	-	9541	protein_coding	TROVE domain family, member 2 [Source:MGI Symbol;Acc:MGI:106652]	-
ENSMUSG00000018189	Uchl5	1	143777272	143807466	+	2921	protein_coding	ubiquitin carboxyl-terminal esterase L5 [Source:MGI Symbol;Acc:MGI:1914848]	-
ENSMUSG00000026360	Rgs2	1	143999338	144004161	-	3627	protein_coding	regulator of G-protein signaling 2 [Source:MGI Symbol;Acc:MGI:1098271]	-
ENSMUSG00000051079	Rgs13	1	144138654	144177372	-	1655	protein_coding	regulator of G-protein signaling 13 [Source:MGI Symbol;Acc:MGI:2180585]	-
ENSMUSG00000026358	Rgs1	1	144242296	144249242	-	6947	protein_coding	regulator of G-protein signaling 1 [Source:MGI Symbol;Acc:MGI:1354694]	-
ENSMUSG00000056220	Pla2g4a	1	149829618	149961290	-	6391	protein_coding	phospholipase A2, group IVA (cytosolic, calcium-dependent) [Source:MGI Symbol;Acc:MGI:1195256]	-
ENSMUSG00000099875	Rbm3-ps	1	150265535	150265999	-	465	processed_pseudogene	RNA binding motif (RNP1, RRM) protein 3 [Source:MGI Symbol;Acc:MGI:3642874]	-
ENSMUSG00000006010	Odr4	1	150361305	150393080	-	4100	protein_coding	odr4 GPCR localization factor homolog [Source:MGI Symbol;Acc:MGI:2385108]	-
ENSMUSG00000006005	Tpr	1	150392838	150449935	+	10496	protein_coding	translocated promoter region, nuclear basket protein [Source:MGI Symbol;Acc:MGI:1922066]	-
ENSMUSG00000023150	Ivns1abp	1	151344477	151364422	+	5435	protein_coding	influenza virus NS1A binding protein [Source:MGI Symbol;Acc:MGI:2152389]	-
ENSMUSG00000053286	Trmt1l	1	151428542	151458161	+	8211	protein_coding	tRNA methyltransferase 1 like [Source:MGI Symbol;Acc:MGI:1916185]	-
ENSMUSG00000026484	Rnf2	1	151458004	151500955	-	4127	protein_coding	ring finger protein 2 [Source:MGI Symbol;Acc:MGI:1101759]	-
ENSMUSG00000026483	Fam129a	1	151571186	151721939	+	7380	protein_coding	family with sequence similarity 129, member A [Source:MGI Symbol;Acc:MGI:2137237]	-
ENSMUSG00000043019	Edem3	1	151755371	151822051	+	6381	protein_coding	ER degradation enhancer, mannosidase alpha-like 3 [Source:MGI Symbol;Acc:MGI:1914217]	-
ENSMUSG00000014980	Tsen15	1	152370735	152386688	-	4195	protein_coding	tRNA splicing endonuclease subunit 15 [Source:MGI Symbol;Acc:MGI:1913887]	-
ENSMUSG00000008475	Arpc5	1	152766542	152775597	+	2276	protein_coding	actin related protein 2/3 complex, subunit 5 [Source:MGI Symbol;Acc:MGI:1915021]	-
ENSMUSG00000026480	Ncf2	1	152800194	152836991	+	8478	protein_coding	neutrophil cytosolic factor 2 [Source:MGI Symbol;Acc:MGI:97284]	-
ENSMUSG00000042772	Smg7	1	152836995	152902646	-	6341	protein_coding	Smg-7 homolog, nonsense mediated mRNA decay factor (C. elegans) [Source:MGI Symbol;Acc:MGI:2682334]	-
ENSMUSG00000026479	Lamc2	1	153122756	153186447	-	8039	protein_coding	laminin, gamma 2 [Source:MGI Symbol;Acc:MGI:99913]	-
ENSMUSG00000026478	Lamc1	1	153218922	153332786	-	8272	protein_coding	laminin, gamma 1 [Source:MGI Symbol;Acc:MGI:99914]	-
ENSMUSG00000042699	Dhx9	1	153455758	153487660	-	9603	protein_coding	DEAH (Asp-Glu-Ala-His) box polypeptide 9 [Source:MGI Symbol;Acc:MGI:108177]	-
ENSMUSG00000066800	Rnasel	1	153749426	153764221	+	6641	protein_coding	ribonuclease L (2', 5'-oligoisoadenylate synthetase-dependent) [Source:MGI Symbol;Acc:MGI:1098272]	-
ENSMUSG00000100183	Gm28512	1	153750682	153751547	+	762	sense_intronic	predicted gene 28512 [Source:MGI Symbol;Acc:MGI:5579218]	-
ENSMUSG00000026473	Glul	1	153899944	153909723	+	3323	protein_coding	glutamate-ammonia ligase (glutamine synthetase) [Source:MGI Symbol;Acc:MGI:95739]	-
ENSMUSG00000056708	Ier5	1	155096361	155099636	-	3276	protein_coding	immediate early response 5 [Source:MGI Symbol;Acc:MGI:1337072]	-
ENSMUSG00000026470	Stx6	1	155158715	155208256	+	10637	protein_coding	syntaxin 6 [Source:MGI Symbol;Acc:MGI:1926235]	-
ENSMUSG00000026469	Xpr1	1	155275701	155417415	-	17880	protein_coding	xenotropic and polytropic retrovirus receptor 1 [Source:MGI Symbol;Acc:MGI:97932]	-
ENSMUSG00000033701	Acbd6	1	155558120	155691330	+	6453	protein_coding	acyl-Coenzyme A binding domain containing 6 [Source:MGI Symbol;Acc:MGI:1919732]	-
ENSMUSG00000033684	Qsox1	1	155776029	155812889	-	8291	protein_coding	quiescin Q6 sulfhydryl oxidase 1 [Source:MGI Symbol;Acc:MGI:1330818]	-
ENSMUSG00000033671	Cep350	1	155844964	155973255	-	16520	protein_coding	centrosomal protein 350 [Source:MGI Symbol;Acc:MGI:1921331]	-
ENSMUSG00000026466	Tor1aip1	1	156004599	156036480	-	5406	protein_coding	torsin A interacting protein 1 [Source:MGI Symbol;Acc:MGI:3582693]	-
ENSMUSG00000050565	Tor1aip2	1	156035403	156068861	+	9218	protein_coding	torsin A interacting protein 2 [Source:MGI Symbol;Acc:MGI:3582695]	-
ENSMUSG00000015484	Fam163a	1	156075966	156205026	-	3882	protein_coding	family with sequence similarity 163, member A [Source:MGI Symbol;Acc:MGI:3618859]	-
ENSMUSG00000078193	Gm2000	1	156366040	156366484	+	445	protein_coding	predicted gene 2000 [Source:MGI Symbol;Acc:MGI:3780170]	-
ENSMUSG00000026600	Soat1	1	156424525	156474331	-	9791	protein_coding	sterol O-acyltransferase 1 [Source:MGI Symbol;Acc:MGI:104665]	-
ENSMUSG00000101523	Gm10031	1	156524012	156526664	+	2653	protein_coding	predicted pseudogene 10031 [Source:MGI Symbol;Acc:MGI:3704198]	-
ENSMUSG00000026596	Abl2	1	156558786	156649568	+	10800	protein_coding	v-abl Abelson murine leukemia viral oncogene 2 (arg, Abelson-related gene) [Source:MGI Symbol;Acc:MGI:87860]	-
ENSMUSG00000060519	Tor3a	1	156653617	156674356	-	3892	protein_coding	torsin family 3, member A [Source:MGI Symbol;Acc:MGI:1353652]	-
ENSMUSG00000033557	Fam20b	1	156678532	156719086	-	8770	protein_coding	family with sequence similarity 20, member B [Source:MGI Symbol;Acc:MGI:2443990]	-
ENSMUSG00000026594	Ralgps2	1	156804166	156939626	-	12085	protein_coding	Ral GEF with PH domain and SH3 binding motif 2 [Source:MGI Symbol;Acc:MGI:1925505]	-
ENSMUSG00000087632	Gm6058	1	157383931	157384329	-	399	processed_pseudogene	predicted gene 6058 [Source:MGI Symbol;Acc:MGI:3648617]	-
ENSMUSG00000049881	2810025M15Rik	1	157412352	157420236	+	1410	transcribed_processed_pseudogene	RIKEN cDNA 2810025M15 gene [Source:MGI Symbol;Acc:MGI:1917203]	-
ENSMUSG00000033488	Cryzl2	1	157458577	157492638	+	2534	protein_coding	crystallin zeta like 2 [Source:MGI Symbol;Acc:MGI:2448516]	-
ENSMUSG00000026589	Sec16b	1	157506728	157568425	+	5410	protein_coding	SEC16 homolog B (S. cerevisiae) [Source:MGI Symbol;Acc:MGI:2148802]	-
ENSMUSG00000040782	Cop1	1	159232320	159347640	+	17516	protein_coding	COP1, E3 ubiquitin ligase [Source:MGI Symbol;Acc:MGI:1347046]	-
ENSMUSG00000058267	Mrps14	1	160195215	160202170	+	3258	protein_coding	mitochondrial ribosomal protein S14 [Source:MGI Symbol;Acc:MGI:1928141]	-
ENSMUSG00000014226	Cacybp	1	160202367	160212875	-	2390	protein_coding	calcyclin binding protein [Source:MGI Symbol;Acc:MGI:1270839]	-
ENSMUSG00000026721	Rabgap1l	1	160219174	160793211	-	23232	protein_coding	RAB GTPase activating protein 1-like [Source:MGI Symbol;Acc:MGI:1352507]	-
ENSMUSG00000103632	Gm38329	1	160727734	160728160	-	427	TEC	predicted gene, 38329 [Source:MGI Symbol;Acc:MGI:5611557]	-
ENSMUSG00000040423	Rc3h1	1	160906418	160974978	+	11308	protein_coding	RING CCCH (C3H) domains 1 [Source:MGI Symbol;Acc:MGI:2685397]	-
ENSMUSG00000053332	Gas5	1	161034422	161038539	+	3760	processed_transcript	growth arrest specific 5 [Source:MGI Symbol;Acc:MGI:95659]	-
ENSMUSG00000026709	Dars2	1	161040601	161070658	-	5195	protein_coding	aspartyl-tRNA synthetase 2 (mitochondrial) [Source:MGI Symbol;Acc:MGI:2442510]	-
ENSMUSG00000026701	Prdx6	1	161240112	161251219	-	4804	protein_coding	peroxiredoxin 6 [Source:MGI Symbol;Acc:MGI:894320]	-
ENSMUSG00000040323	Gm15429	1	161726242	161727489	-	798	processed_pseudogene	predicted pseudogene 15429 [Source:MGI Symbol;Acc:MGI:3642423]	-
ENSMUSG00000040297	Suco	1	161816114	161876682	-	8928	protein_coding	SUN domain containing ossification factor [Source:MGI Symbol;Acc:MGI:2138346]	-
ENSMUSG00000026698	Pigc	1	161969186	161973435	+	4250	protein_coding	phosphatidylinositol glycan anchor biosynthesis, class C [Source:MGI Symbol;Acc:MGI:1914542]	-
ENSMUSG00000026694	Mettl13	1	162532127	162548551	-	9740	protein_coding	methyltransferase like 13 [Source:MGI Symbol;Acc:MGI:1918699]	-
ENSMUSG00000026696	Vamp4	1	162570515	162599084	+	4565	protein_coding	vesicle-associated membrane protein 4 [Source:MGI Symbol;Acc:MGI:1858730]	-
ENSMUSG00000040225	Prrc2c	1	162670725	162740556	-	16092	protein_coding	proline-rich coiled-coil 2C [Source:MGI Symbol;Acc:MGI:1913754]	-
ENSMUSG00000098259	Gm27616	1	162674158	162674220	-	63	miRNA	predicted gene, 27616 [Source:MGI Symbol;Acc:MGI:5530998]	-
ENSMUSG00000040170	Fmo2	1	162874317	162898726	-	5609	protein_coding	flavin containing monooxygenase 2 [Source:MGI Symbol;Acc:MGI:1916776]	-
ENSMUSG00000040124	Gorab	1	163384908	163403669	-	2855	protein_coding	golgin, RAB6-interacting [Source:MGI Symbol;Acc:MGI:2138271]	-
ENSMUSG00000026585	Kifap3	1	163779583	163917109	+	4012	protein_coding	kinesin-associated protein 3 [Source:MGI Symbol;Acc:MGI:107566]	-
ENSMUSG00000026584	Scyl3	1	163929100	163955126	+	5802	protein_coding	SCY1-like 3 (S. cerevisiae) [Source:MGI Symbol;Acc:MGI:1921385]	-
ENSMUSG00000041396	Mettl18	1	163994889	163997243	+	1513	protein_coding	methyltransferase like 18 [Source:MGI Symbol;Acc:MGI:1917212]	-
ENSMUSG00000040918	Slc19a2	1	164249046	164265385	+	3838	protein_coding	solute carrier family 19 (thiamine transporter), member 2 [Source:MGI Symbol;Acc:MGI:1928761]	-
ENSMUSG00000026578	Ccdc181	1	164275585	164287847	+	1909	protein_coding	coiled-coil domain containing 181 [Source:MGI Symbol;Acc:MGI:1922145]	-
ENSMUSG00000026577	Blzf1	1	164289800	164307489	-	5336	protein_coding	basic leucine zipper nuclear factor 1 [Source:MGI Symbol;Acc:MGI:1201607]	-
ENSMUSG00000026575	Nme7	1	164304121	164437725	+	5876	protein_coding	NME/NM23 family member 7 [Source:MGI Symbol;Acc:MGI:2449121]	-
ENSMUSG00000026576	Atp1b1	1	164437109	164458355	-	3081	protein_coding	ATPase, Na+/K+ transporting, beta 1 polypeptide [Source:MGI Symbol;Acc:MGI:88108]	-
ENSMUSG00000104011	Gm32391	1	164462442	164463989	+	540	lincRNA	predicted gene, 32391 [Source:MGI Symbol;Acc:MGI:5591550]	-
ENSMUSG00000026574	Dpt	1	164796644	164824266	+	1724	protein_coding	dermatopontin [Source:MGI Symbol;Acc:MGI:1928392]	-
ENSMUSG00000026573	Xcl1	1	164931644	164935527	-	523	protein_coding	chemokine (C motif) ligand 1 [Source:MGI Symbol;Acc:MGI:104593]	-
ENSMUSG00000040848	Sft2d2	1	165174337	165194438	-	5702	protein_coding	SFT2 domain containing 2 [Source:MGI Symbol;Acc:MGI:1917362]	-
ENSMUSG00000040843	Tiprl	1	165212286	165236996	-	5473	protein_coding	TIP41, TOR signalling pathway regulator-like (S. cerevisiae) [Source:MGI Symbol;Acc:MGI:1915087]	-
ENSMUSG00000026571	Dcaf6	1	165328698	165460475	-	6424	protein_coding	DDB1 and CUL4 associated factor 6 [Source:MGI Symbol;Acc:MGI:1921356]	-
ENSMUSG00000026568	Mpc2	1	165460637	165481214	+	7344	protein_coding	mitochondrial pyruvate carrier 2 [Source:MGI Symbol;Acc:MGI:1917706]	-
ENSMUSG00000026566	Mpzl1	1	165592240	165634538	-	3550	protein_coding	myelin protein zero-like 1 [Source:MGI Symbol;Acc:MGI:1915731]	-
ENSMUSG00000040713	Creg1	1	165763746	165775308	+	2362	protein_coding	cellular repressor of E1A-stimulated genes 1 [Source:MGI Symbol;Acc:MGI:1344382]	-
ENSMUSG00000000544	Gpa33	1	166130238	166166510	+	2742	protein_coding	glycoprotein A33 (transmembrane) [Source:MGI Symbol;Acc:MGI:1891703]	-
ENSMUSG00000040596	Pogk	1	166384622	166409863	-	9586	protein_coding	pogo transposable element with KRAB domain [Source:MGI Symbol;Acc:MGI:1918842]	-
ENSMUSG00000084093	Gm16418	1	166431705	166431875	-	171	processed_pseudogene	predicted pseudogene 16418 [Source:MGI Symbol;Acc:MGI:3644548]	-
ENSMUSG00000026558	Uck2	1	167222883	167285320	-	5464	protein_coding	uridine-cytidine kinase 2 [Source:MGI Symbol;Acc:MGI:1931744]	-
ENSMUSG00000052428	Tmco1	1	167308378	167333978	+	4764	protein_coding	transmembrane and coiled-coil domains 1 [Source:MGI Symbol;Acc:MGI:1921173]	-
ENSMUSG00000088246	Gm25911	1	167340369	167340424	-	56	miRNA	predicted gene, 25911 [Source:MGI Symbol;Acc:MGI:5455688]	-
ENSMUSG00000026687	Aldh9a1	1	167349991	167368532	+	3383	protein_coding	aldehyde dehydrogenase 9, subfamily A1 [Source:MGI Symbol;Acc:MGI:1861622]	-
ENSMUSG00000026688	Mgst3	1	167371966	167393841	-	1097	protein_coding	microsomal glutathione S-transferase 3 [Source:MGI Symbol;Acc:MGI:1913697]	-
ENSMUSG00000052534	Pbx1	1	168119364	168432270	-	13844	protein_coding	pre B cell leukemia homeobox 1 [Source:MGI Symbol;Acc:MGI:97495]	Homeobox
ENSMUSG00000026678	Rgs5	1	169655501	169695813	+	4546	protein_coding	regulator of G-protein signaling 5 [Source:MGI Symbol;Acc:MGI:1098434]	-
ENSMUSG00000038530	Rgs4	1	169741477	169747642	-	3098	protein_coding	regulator of G-protein signaling 4 [Source:MGI Symbol;Acc:MGI:108409]	-
ENSMUSG00000026675	Hsd17b7	1	169949535	169969241	-	5104	protein_coding	hydroxysteroid (17-beta) dehydrogenase 7 [Source:MGI Symbol;Acc:MGI:1330808]	-
ENSMUSG00000026674	Ddr2	1	169972307	170110762	-	9264	protein_coding	discoidin domain receptor family, member 2 [Source:MGI Symbol;Acc:MGI:1345277]	-
ENSMUSG00000026670	Uap1	1	170141938	170174957	-	4011	protein_coding	UDP-N-acetylglucosamine pyrophosphorylase 1 [Source:MGI Symbol;Acc:MGI:1334459]	-
ENSMUSG00000026667	Uhmk1	1	170193420	170215397	-	8101	protein_coding	U2AF homology motif (UHM) kinase 1 [Source:MGI Symbol;Acc:MGI:1341908]	-
ENSMUSG00000102752	Gm7694	1	170298199	170306332	-	3827	protein_coding	predicted gene 7694 [Source:MGI Symbol;Acc:MGI:3649135]	-
ENSMUSG00000038463	Olfml2b	1	170644532	170682789	+	3095	protein_coding	olfactomedin-like 2B [Source:MGI Symbol;Acc:MGI:2443310]	-
ENSMUSG00000026663	Atf6	1	170704674	170867771	-	9231	protein_coding	activating transcription factor 6 [Source:MGI Symbol;Acc:MGI:1926157]	TF_bZIP
ENSMUSG00000026659	Dusp12	1	170873498	170885540	-	2743	protein_coding	dual specificity phosphatase 12 [Source:MGI Symbol;Acc:MGI:1890614]	-
ENSMUSG00000089838	Gm2962	1	170925309	170925644	-	336	processed_pseudogene	predicted pseudogene 2962 [Source:MGI Symbol;Acc:MGI:3781140]	-
ENSMUSG00000104340	Gm10522	1	170981944	170986466	+	1163	lincRNA	predicted gene 10522 [Source:MGI Symbol;Acc:MGI:3642357]	-
ENSMUSG00000059498	Fcgr3	1	171051174	171064935	-	1736	protein_coding	Fc receptor, IgG, low affinity III [Source:MGI Symbol;Acc:MGI:95500]	-
ENSMUSG00000058076	Sdhc	1	171127165	171150603	-	3250	protein_coding	succinate dehydrogenase complex, subunit C, integral membrane protein [Source:MGI Symbol;Acc:MGI:1913302]	-
ENSMUSG00000038370	Pcp4l1	1	171173262	171196268	-	1577	protein_coding	Purkinje cell protein 4-like 1 [Source:MGI Symbol;Acc:MGI:1913675]	-
ENSMUSG00000005674	Tomm40l	1	171216011	171222514	-	5135	protein_coding	translocase of outer mitochondrial membrane 40-like [Source:MGI Symbol;Acc:MGI:3589112]	-
ENSMUSG00000005681	Apoa2	1	171225054	171226379	+	537	protein_coding	apolipoprotein A-II [Source:MGI Symbol;Acc:MGI:88050]	-
ENSMUSG00000058715	Fcer1g	1	171229572	171234365	-	874	protein_coding	Fc receptor, IgE, high affinity I, gamma polypeptide [Source:MGI Symbol;Acc:MGI:95496]	-
ENSMUSG00000013593	Ndufs2	1	171234853	171251388	-	2313	protein_coding	NADH:ubiquinone oxidoreductase core subunit S2 [Source:MGI Symbol;Acc:MGI:2385112]	-
ENSMUSG00000052423	B4galt3	1	171270328	171276896	+	5467	protein_coding	UDP-Gal:betaGlcNAc beta 1,4-galactosyltransferase, polypeptide 3 [Source:MGI Symbol;Acc:MGI:1928767]	-
ENSMUSG00000062729	Ppox	1	171275990	171281186	-	4515	protein_coding	protoporphyrinogen oxidase [Source:MGI Symbol;Acc:MGI:104968]	-
ENSMUSG00000053483	Usp21	1	171281945	171287991	-	4756	protein_coding	ubiquitin specific peptidase 21 [Source:MGI Symbol;Acc:MGI:1353665]	-
ENSMUSG00000062963	Ufc1	1	171288563	171295024	-	2070	protein_coding	ubiquitin-fold modifier conjugating enzyme 1 [Source:MGI Symbol;Acc:MGI:1913405]	-
ENSMUSG00000013997	Nit1	1	171338008	171345646	-	4932	protein_coding	nitrilase 1 [Source:MGI Symbol;Acc:MGI:1350916]	-
ENSMUSG00000006412	Pfdn2	1	171345670	171359254	+	1937	protein_coding	prefoldin 2 [Source:MGI Symbol;Acc:MGI:1276111]	-
ENSMUSG00000026641	Usf1	1	171411313	171419142	+	2806	protein_coding	upstream transcription factor 1 [Source:MGI Symbol;Acc:MGI:99542]	bHLH
ENSMUSG00000103711	Tstd1	1	171418872	171420352	+	867	protein_coding	thiosulfate sulfurtransferase (rhodanese)-like domain containing 1 [Source:MGI Symbol;Acc:MGI:3648482]	-
ENSMUSG00000038235	F11r	1	171437535	171464603	+	2663	protein_coding	F11 receptor [Source:MGI Symbol;Acc:MGI:1321398]	-
ENSMUSG00000060244	Alyref2	1	171503478	171504750	+	1273	protein_coding	Aly/REF export factor 2 [Source:MGI Symbol;Acc:MGI:1913144]	-
ENSMUSG00000059058	Tma7-ps	1	171711088	171711282	+	195	processed_pseudogene	translational machinery associated 7 homolog (S. cerevisiae), pseudogene [Source:MGI Symbol;Acc:MGI:3705453]	-
ENSMUSG00000003458	Ncstn	1	172066013	172082795	-	3975	protein_coding	nicastrin [Source:MGI Symbol;Acc:MGI:1891700]	-
ENSMUSG00000026553	Copa	1	172082529	172122330	+	9427	protein_coding	coatomer protein complex subunit alpha [Source:MGI Symbol;Acc:MGI:1334462]	-
ENSMUSG00000003464	Pex19	1	172126755	172136493	+	3815	protein_coding	peroxisomal biogenesis factor 19 [Source:MGI Symbol;Acc:MGI:1334458]	-
ENSMUSG00000026554	Dcaf8	1	172148084	172197005	+	12996	protein_coding	DDB1 and CUL4 associated factor 8 [Source:MGI Symbol;Acc:MGI:91860]	-
ENSMUSG00000013698	Pea15a	1	172196728	172206804	-	3861	protein_coding	phosphoprotein enriched in astrocytes 15A [Source:MGI Symbol;Acc:MGI:104799]	-
ENSMUSG00000038034	Igsf8	1	172261641	172319841	+	5217	protein_coding	immunoglobulin superfamily, member 8 [Source:MGI Symbol;Acc:MGI:2154090]	-
ENSMUSG00000007097	Atp1a2	1	172271709	172298064	-	7038	protein_coding	ATPase, Na+/K+ transporting, alpha 2 polypeptide [Source:MGI Symbol;Acc:MGI:88106]	-
ENSMUSG00000050229	Pigm	1	172376546	172384099	+	7554	protein_coding	phosphatidylinositol glycan anchor biosynthesis, class M [Source:MGI Symbol;Acc:MGI:1914806]	-
ENSMUSG00000037995	Igsf9	1	172481788	172498878	+	6612	protein_coding	immunoglobulin superfamily, member 9 [Source:MGI Symbol;Acc:MGI:2135283]	-
ENSMUSG00000026547	Tagln2	1	172500047	172507380	+	2082	protein_coding	transgelin 2 [Source:MGI Symbol;Acc:MGI:1312985]	-
ENSMUSG00000026544	Dusp23	1	172630764	172632962	-	1410	protein_coding	dual specificity phosphatase 23 [Source:MGI Symbol;Acc:MGI:1915690]	-
ENSMUSG00000037872	Ackr1	1	173331886	173333750	-	1405	protein_coding	atypical chemokine receptor 1 (Duffy blood group) [Source:MGI Symbol;Acc:MGI:1097689]	-
ENSMUSG00000005338	Cadm3	1	173333258	173367695	-	7248	protein_coding	cell adhesion molecule 3 [Source:MGI Symbol;Acc:MGI:2137858]	-
ENSMUSG00000037860	Aim2	1	173350879	173466040	+	3501	protein_coding	absent in melanoma 2 [Source:MGI Symbol;Acc:MGI:2686159]	-
ENSMUSG00000026531	Mptx1	1	174330518	174332873	+	799	protein_coding	mucosal pentraxin 1 [Source:MGI Symbol;Acc:MGI:1913539]	-
ENSMUSG00000050069	Grem2	1	174833785	174921819	-	3745	protein_coding	gremlin 2, DAN family BMP antagonist [Source:MGI Symbol;Acc:MGI:1344367]	-
ENSMUSG00000026526	Fh1	1	175600374	175625635	-	3392	protein_coding	fumarate hydratase 1 [Source:MGI Symbol;Acc:MGI:95530]	-
ENSMUSG00000078185	Chml	1	175682237	175692901	-	6975	protein_coding	choroideremia-like [Source:MGI Symbol;Acc:MGI:101913]	-
ENSMUSG00000026504	Sdccag8	1	176814660	177020437	+	4129	protein_coding	serologically defined colon cancer antigen 8 [Source:MGI Symbol;Acc:MGI:1924066]	-
ENSMUSG00000019699	Akt3	1	177020073	177258203	-	5124	protein_coding	thymoma viral proto-oncogene 3 [Source:MGI Symbol;Acc:MGI:1345147]	-
ENSMUSG00000063659	Zbtb18	1	177442351	177450764	+	6138	protein_coding	zinc finger and BTB domain containing 18 [Source:MGI Symbol;Acc:MGI:1353609]	ZBTB
ENSMUSG00000015961	Adss	1	177762962	177796511	-	4531	protein_coding	adenylosuccinate synthetase, non muscle [Source:MGI Symbol;Acc:MGI:87948]	-
ENSMUSG00000026502	Desi2	1	178187417	178257301	+	9156	protein_coding	desumoylating isopeptidase 2 [Source:MGI Symbol;Acc:MGI:1926075]	-
ENSMUSG00000026500	Cox20	1	178319130	178322693	+	883	protein_coding	cytochrome c oxidase assembly protein 20 [Source:MGI Symbol;Acc:MGI:1913609]	-
ENSMUSG00000039630	Hnrnpu	1	178321108	178337797	-	11599	protein_coding	heterogeneous nuclear ribonucleoprotein U [Source:MGI Symbol;Acc:MGI:1858195]	-
ENSMUSG00000026495	Efcab2	1	178406085	178484513	+	4151	protein_coding	EF-hand calcium binding domain 2 [Source:MGI Symbol;Acc:MGI:1915476]	-
ENSMUSG00000055067	Smyd3	1	178951960	179518041	-	9184	protein_coding	SET and MYND domain containing 3 [Source:MGI Symbol;Acc:MGI:1916976]	-
ENSMUSG00000096474	Gm5561	1	179520378	179520857	-	480	processed_pseudogene	predicted gene 5561 [Source:MGI Symbol;Acc:MGI:3804971]	-
ENSMUSG00000026492	Tfb2m	1	179528055	179546267	-	2804	protein_coding	transcription factor B2, mitochondrial [Source:MGI Symbol;Acc:MGI:107937]	-
ENSMUSG00000038949	Cnst	1	179546370	179627478	+	8859	protein_coding	consortin, connexin sorting protein [Source:MGI Symbol;Acc:MGI:2445141]	-
ENSMUSG00000038936	Sccpdh	1	179668210	179687189	+	7562	protein_coding	saccharopine dehydrogenase (putative) [Source:MGI Symbol;Acc:MGI:1924486]	-
ENSMUSG00000026491	Ahctf1	1	179744894	179803680	-	15116	protein_coding	AT hook containing transcription factor 1 [Source:MGI Symbol;Acc:MGI:1915033]	-
ENSMUSG00000026490	Cdc42bpa	1	179960472	180165603	+	21522	protein_coding	CDC42 binding protein kinase alpha [Source:MGI Symbol;Acc:MGI:2441841]	-
ENSMUSG00000026489	Coq8a	1	180165238	180199602	-	5293	protein_coding	coenzyme Q8A [Source:MGI Symbol;Acc:MGI:1914676]	-
ENSMUSG00000010609	Psen2	1	180227004	180263438	-	4332	protein_coding	presenilin 2 [Source:MGI Symbol;Acc:MGI:109284]	-
ENSMUSG00000102923	Gm31728	1	180256429	180274963	+	435	antisense	predicted gene, 31728 [Source:MGI Symbol;Acc:MGI:5590887]	-
ENSMUSG00000055676	Gm5069	1	180326970	180330550	-	1328	transcribed_processed_pseudogene	predicted pseudogene 5069 [Source:MGI Symbol;Acc:MGI:3644516]	-
ENSMUSG00000038855	Itpkb	1	180330485	180424802	+	10463	protein_coding	inositol 1,4,5-trisphosphate 3-kinase B [Source:MGI Symbol;Acc:MGI:109235]	-
ENSMUSG00000053963	Stum	1	180432387	180483504	-	7375	protein_coding	mechanosensory transduction mediator [Source:MGI Symbol;Acc:MGI:2138735]	-
ENSMUSG00000026496	Parp1	1	180568924	180601254	+	5293	protein_coding	poly (ADP-ribose) polymerase family, member 1 [Source:MGI Symbol;Acc:MGI:1340806]	-
ENSMUSG00000026499	Acbd3	1	180726043	180754204	+	6780	protein_coding	acyl-Coenzyme A binding domain containing 3 [Source:MGI Symbol;Acc:MGI:2181074]	-
ENSMUSG00000103649	Gm37768	1	180743210	180755836	-	887	antisense	predicted gene, 37768 [Source:MGI Symbol;Acc:MGI:5610996]	-
ENSMUSG00000060743	H3f3a	1	180800832	180813943	-	3504	protein_coding	H3 histone, family 3A [Source:MGI Symbol;Acc:MGI:1097686]	-
ENSMUSG00000038806	Sde2	1	180851127	180868113	+	3471	protein_coding	SDE2 telomere maintenance homolog (S. pombe) [Source:MGI Symbol;Acc:MGI:2384788]	-
ENSMUSG00000026520	Pycr2	1	180904293	180908088	+	2958	protein_coding	pyrroline-5-carboxylate reductase family, member 2 [Source:MGI Symbol;Acc:MGI:1277956]	-
ENSMUSG00000038793	Lefty1	1	180935022	180938400	+	1758	protein_coding	left right determination factor 1 [Source:MGI Symbol;Acc:MGI:107405]	-
ENSMUSG00000026519	Tmem63a	1	180942344	180975112	+	4492	protein_coding	transmembrane protein 63a [Source:MGI Symbol;Acc:MGI:2384789]	-
ENSMUSG00000038776	Ephx1	1	180976210	181020904	-	1950	protein_coding	epoxide hydrolase 1, microsomal [Source:MGI Symbol;Acc:MGI:95405]	-
ENSMUSG00000026516	Nvl	1	181087138	181144204	-	13488	protein_coding	nuclear VCP-like [Source:MGI Symbol;Acc:MGI:1914709]	-
ENSMUSG00000062169	Cnih4	1	181144693	181168994	+	3783	protein_coding	cornichon family AMPA receptor auxiliary protein 4 [Source:MGI Symbol;Acc:MGI:1925828]	-
ENSMUSG00000038733	Wdr26	1	181173228	181211552	-	7848	protein_coding	WD repeat domain 26 [Source:MGI Symbol;Acc:MGI:1923825]	-
ENSMUSG00000081214	Rpl35a-ps2	1	181241988	181242320	-	333	processed_pseudogene	ribosomal protein L35A, pseudogene 2 [Source:MGI Symbol;Acc:MGI:3705461]	-
ENSMUSG00000004880	Lbr	1	181815335	181843046	-	4761	protein_coding	lamin B receptor [Source:MGI Symbol;Acc:MGI:2138281]	-
ENSMUSG00000022995	Enah	1	181896384	182019990	-	21452	protein_coding	ENAH actin regulator [Source:MGI Symbol;Acc:MGI:108360]	-
ENSMUSG00000026511	Srp9	1	182124737	182132407	+	5541	protein_coding	signal recognition particle 9 [Source:MGI Symbol;Acc:MGI:1350930]	-
ENSMUSG00000038633	Degs1	1	182275772	182282804	-	2591	protein_coding	delta(4)-desaturase, sphingolipid 1 [Source:MGI Symbol;Acc:MGI:1097711]	-
ENSMUSG00000047539	Fbxo28	1	182313102	182341629	-	5318	protein_coding	F-box protein 28 [Source:MGI Symbol;Acc:MGI:1261890]	-
ENSMUSG00000026510	Trp53bp2	1	182409172	182462432	+	4418	protein_coding	transformation related protein 53 binding protein 2 [Source:MGI Symbol;Acc:MGI:2138319]	-
ENSMUSG00000026509	Capn2	1	182467260	182517608	-	6345	protein_coding	calpain 2 [Source:MGI Symbol;Acc:MGI:88264]	-
ENSMUSG00000030768	Disp1	1	183086266	183221522	-	5224	protein_coding	dispatched RND transporter family member 1 [Source:MGI Symbol;Acc:MGI:1916147]	-
ENSMUSG00000046836	Brox	1	183276352	183297269	-	5010	protein_coding	BRO1 domain and CAAX motif containing [Source:MGI Symbol;Acc:MGI:1918928]	-
ENSMUSG00000042901	Aida	1	183296590	183325476	+	6175	protein_coding	axin interactor, dorsalization associated [Source:MGI Symbol;Acc:MGI:1919737]	-
ENSMUSG00000056050	Mia3	1	183326725	183369553	-	4431	protein_coding	melanoma inhibitory activity 3 [Source:MGI Symbol;Acc:MGI:2443183]	-
ENSMUSG00000072258	Taf1a	1	183388981	183410198	+	2409	protein_coding	TATA-box binding protein associated factor, RNA polymerase I, A [Source:MGI Symbol;Acc:MGI:109578]	-
ENSMUSG00000039384	Dusp10	1	184013302	184075636	+	3042	protein_coding	dual specificity phosphatase 10 [Source:MGI Symbol;Acc:MGI:1927070]	-
ENSMUSG00000039377	Hlx	1	184727140	184732619	-	2278	protein_coding	H2.0-like homeobox [Source:MGI Symbol;Acc:MGI:96109]	Homeobox
ENSMUSG00000073481	2002-03-01	1	184813068	184846451	-	6629	protein_coding	mitochondrial amidoxime reducing component 2 [Source:MGI Symbol;Acc:MGI:1914497]	-
ENSMUSG00000039349	C130074G19Rik	1	184871926	184883218	-	3035	protein_coding	RIKEN cDNA C130074G19 gene [Source:MGI Symbol;Acc:MGI:2444831]	-
ENSMUSG00000026620	Mark1	1	184896789	184999570	-	4356	protein_coding	MAP/microtubule affinity regulating kinase 1 [Source:MGI Symbol;Acc:MGI:2664902]	-
ENSMUSG00000039318	Rab3gap2	1	185204117	185286759	+	10800	protein_coding	RAB3 GTPase activating protein subunit 2 [Source:MGI Symbol;Acc:MGI:1916043]	-
ENSMUSG00000026618	Iars2	1	185284726	185329396	-	8885	protein_coding	isoleucine-tRNA synthetase 2, mitochondrial [Source:MGI Symbol;Acc:MGI:1919586]	-
ENSMUSG00000026617	Bpnt1	1	185332149	185357777	+	2308	protein_coding	bisphosphate 3'-nucleotidase 1 [Source:MGI Symbol;Acc:MGI:1338800]	-
ENSMUSG00000026615	Eprs	1	185363044	185428360	+	18102	protein_coding	glutamyl-prolyl-tRNA synthetase [Source:MGI Symbol;Acc:MGI:97838]	-
ENSMUSG00000097615	Gm2061	1	185447116	185455568	-	2761	lincRNA	predicted gene 2061 [Source:MGI Symbol;Acc:MGI:3780228]	-
ENSMUSG00000026614	Slc30a10	1	185454848	185468762	+	5836	protein_coding	solute carrier family 30, member 10 [Source:MGI Symbol;Acc:MGI:2685058]	-
ENSMUSG00000039246	Lyplal1	1	186087731	186117310	-	1578	protein_coding	lysophospholipase-like 1 [Source:MGI Symbol;Acc:MGI:2385115]	-
ENSMUSG00000039239	Tgfb2	1	186622792	186705989	-	5791	protein_coding	transforming growth factor, beta 2 [Source:MGI Symbol;Acc:MGI:98726]	-
ENSMUSG00000001305	Rrp15	1	186720978	186749358	-	3239	protein_coding	ribosomal RNA processing 15 homolog (S. cerevisiae) [Source:MGI Symbol;Acc:MGI:1914473]	-
ENSMUSG00000039210	Gpatch2	1	187215508	187351704	+	7684	protein_coding	G patch domain containing 2 [Source:MGI Symbol;Acc:MGI:1915019]	-
ENSMUSG00000104394	Gm37254	1	187236457	187240357	+	3901	TEC	predicted gene, 37254 [Source:MGI Symbol;Acc:MGI:5610482]	-
ENSMUSG00000026608	Kctd3	1	188971095	189007841	-	8129	protein_coding	potassium channel tetramerisation domain containing 3 [Source:MGI Symbol;Acc:MGI:2444629]	-
ENSMUSG00000102824	Pdcd5-ps	1	189277443	189277823	-	381	processed_pseudogene	programmed cell death 5, pseudogene [Source:MGI Symbol;Acc:MGI:3782009]	-
ENSMUSG00000026603	Smyd2	1	189880492	189922363	-	2717	protein_coding	SET and MYND domain containing 2 [Source:MGI Symbol;Acc:MGI:1915889]	-
ENSMUSG00000089872	Rps6kc1	1	190700202	190911770	-	9741	protein_coding	ribosomal protein S6 kinase polypeptide 1 [Source:MGI Symbol;Acc:MGI:2443419]	-
ENSMUSG00000026634	Angel2	1	190925112	190946962	+	5559	protein_coding	angel homolog 2 [Source:MGI Symbol;Acc:MGI:1196310]	-
ENSMUSG00000066595	Flvcr1	1	191005847	191026158	-	5177	protein_coding	feline leukemia virus subgroup C cellular receptor 1 [Source:MGI Symbol;Acc:MGI:2444881]	-
ENSMUSG00000026632	Tatdn3	1	191045826	191062932	-	2786	protein_coding	TatD DNase domain containing 3 [Source:MGI Symbol;Acc:MGI:1916222]	-
ENSMUSG00000026628	Atf3	1	191170296	191218039	-	2154	protein_coding	activating transcription factor 3 [Source:MGI Symbol;Acc:MGI:109384]	TF_bZIP
ENSMUSG00000073478	D730003I15Rik	1	191224454	191226140	+	1687	lincRNA	RIKEN cDNA D730003I15 gene [Source:MGI Symbol;Acc:MGI:1925971]	-
ENSMUSG00000037499	Nenf	1	191306789	191318194	-	742	protein_coding	neuron derived neurotrophic factor [Source:MGI Symbol;Acc:MGI:1913458]	-
ENSMUSG00000026627	Tmem206	1	191325912	191350914	+	2246	protein_coding	transmembrane protein 206 [Source:MGI Symbol;Acc:MGI:1914200]	-
ENSMUSG00000026626	Ppp2r5a	1	191351975	191403272	-	9607	protein_coding	protein phosphatase 2, regulatory subunit B', alpha [Source:MGI Symbol;Acc:MGI:2388479]	-
ENSMUSG00000037461	Ints7	1	191575636	191623688	+	7319	protein_coding	integrator complex subunit 7 [Source:MGI Symbol;Acc:MGI:1924315]	-
ENSMUSG00000026623	Lpgat1	1	191717834	191784255	+	7610	protein_coding	lysophosphatidylglycerol acyltransferase 1 [Source:MGI Symbol;Acc:MGI:2446186]	-
ENSMUSG00000026622	Nek2	1	191821444	191833050	+	4516	protein_coding	NIMA (never in mitosis gene a)-related expressed kinase 2 [Source:MGI Symbol;Acc:MGI:109359]	-
ENSMUSG00000037434	Slc30a1	1	191906767	191913247	+	5244	protein_coding	solute carrier family 30 (zinc transporter), member 1 [Source:MGI Symbol;Acc:MGI:1345281]	-
ENSMUSG00000026637	Traf5	1	191997205	192092559	-	4566	protein_coding	TNF receptor-associated factor 5 [Source:MGI Symbol;Acc:MGI:107548]	-
ENSMUSG00000103653	Gstp-ps	1	192073820	192074450	-	631	processed_pseudogene	glutathione S-transferase, pi, pseudogene [Source:MGI Symbol;Acc:MGI:3782108]	-
ENSMUSG00000097316	Gm10516	1	192136896	192151026	+	2788	antisense	predicted gene 10516 [Source:MGI Symbol;Acc:MGI:3641979]	-
ENSMUSG00000016181	Diexf	1	193091104	193130272	-	6530	protein_coding	digestive organ expansion factor homolog (zebrafish) [Source:MGI Symbol;Acc:MGI:2138080]	-
ENSMUSG00000026638	Irf6	1	193153111	193172023	+	7069	protein_coding	interferon regulatory factor 6 [Source:MGI Symbol;Acc:MGI:1859211]	IRF
ENSMUSG00000079144	A130010J15Rik	1	193168046	193177832	+	4403	protein_coding	RIKEN cDNA A130010J15 gene [Source:MGI Symbol;Acc:MGI:2441776]	-
ENSMUSG00000026639	Lamb3	1	193207699	193343878	+	6612	protein_coding	laminin, beta 3 [Source:MGI Symbol;Acc:MGI:99915]	-
ENSMUSG00000009633	G0s2	1	193272161	193273217	-	871	protein_coding	G0/G1 switch gene 2 [Source:MGI Symbol;Acc:MGI:1316737]	-
ENSMUSG00000026640	Plxna2	1	194618218	194816869	+	17174	protein_coding	plexin A2 [Source:MGI Symbol;Acc:MGI:107684]	-
ENSMUSG00000016494	Cd34	1	194938819	194961279	+	7290	protein_coding	CD34 antigen [Source:MGI Symbol;Acc:MGI:88329]	-
ENSMUSG00000016481	Cr1l	1	195097382	195131586	-	10349	protein_coding	complement component (3b/4b) receptor 1-like [Source:MGI Symbol;Acc:MGI:88513]	-
ENSMUSG00000050530	Fam171a1	2	3114224	3227806	+	4442	protein_coding	family with sequence similarity 171, member A1 [Source:MGI Symbol;Acc:MGI:2442917]	-
ENSMUSG00000026643	Nmt2	2	3284212	3328877	+	6556	protein_coding	N-myristoyltransferase 2 [Source:MGI Symbol;Acc:MGI:1202298]	-
ENSMUSG00000049950	Rpp38	2	3328949	3332643	-	1042	protein_coding	ribonuclease P/MRP 38 subunit [Source:MGI Symbol;Acc:MGI:2443607]	-
ENSMUSG00000109865	Hspa14	2	3488850	3512814	-	4057	protein_coding	heat shock protein 14 [Source:MGI Symbol;Acc:MGI:1354164]	-
ENSMUSG00000026655	Fam107b	2	3570488	3782142	+	4329	protein_coding	family with sequence similarity 107, member B [Source:MGI Symbol;Acc:MGI:1913790]	-
ENSMUSG00000039449	Prpf18	2	4622058	4652113	-	5310	protein_coding	pre-mRNA processing factor 18 [Source:MGI Symbol;Acc:MGI:1914479]	-
ENSMUSG00000048186	Bend7	2	4717831	4802142	+	4194	protein_coding	BEN domain containing 7 [Source:MGI Symbol;Acc:MGI:2443100]	-
ENSMUSG00000026662	Sephs1	2	4881564	4910557	+	5925	protein_coding	selenophosphate synthetase 1 [Source:MGI Symbol;Acc:MGI:1923580]	-
ENSMUSG00000026664	Phyh	2	4919019	4938730	+	1893	protein_coding	phytanoyl-CoA hydroxylase [Source:MGI Symbol;Acc:MGI:891978]	-
ENSMUSG00000086670	Gm13194	2	4942174	4942484	+	311	processed_pseudogene	predicted gene 13194 [Source:MGI Symbol;Acc:MGI:3651272]	-
ENSMUSG00000069188	Gm13192	2	4959545	4959752	-	208	processed_pseudogene	predicted gene 13192 [Source:MGI Symbol;Acc:MGI:3651075]	-
ENSMUSG00000026669	Mcm10	2	4989714	5012791	-	7692	protein_coding	minichromosome maintenance 10 replication initiation factor [Source:MGI Symbol;Acc:MGI:1917274]	-
ENSMUSG00000026672	Optn	2	5020642	5064051	-	3753	protein_coding	optineurin [Source:MGI Symbol;Acc:MGI:1918898]	-
ENSMUSG00000039145	Camk1d	2	5293457	5714515	-	7427	protein_coding	calcium/calmodulin-dependent protein kinase ID [Source:MGI Symbol;Acc:MGI:2442190]	-
ENSMUSG00000039128	Cdc123	2	5794294	5845164	-	3463	protein_coding	cell division cycle 123 [Source:MGI Symbol;Acc:MGI:2138811]	-
ENSMUSG00000025817	Nudt5	2	5845019	5871895	+	6484	protein_coding	nudix (nucleoside diphosphate linked moiety X)-type motif 5 [Source:MGI Symbol;Acc:MGI:1858232]	-
ENSMUSG00000043241	Upf2	2	5951469	6056703	+	5474	protein_coding	UPF2 regulator of nonsense transcripts homolog (yeast) [Source:MGI Symbol;Acc:MGI:2449307]	-
ENSMUSG00000045319	Proser2	2	6097607	6130211	-	9563	protein_coding	proline and serine rich 2 [Source:MGI Symbol;Acc:MGI:2442238]	-
ENSMUSG00000039063	Echdc3	2	6188465	6213033	-	2685	protein_coding	enoyl Coenzyme A hydratase domain containing 3 [Source:MGI Symbol;Acc:MGI:1915106]	-
ENSMUSG00000039046	Usp6nl	2	6322667	6446390	+	8059	protein_coding	USP6 N-terminal like [Source:MGI Symbol;Acc:MGI:2138893]	-
ENSMUSG00000025782	Taf3	2	9914552	10048596	-	6389	protein_coding	TATA-box binding protein associated factor 3 [Source:MGI Symbol;Acc:MGI:2388097]	-
ENSMUSG00000025781	Atp5c1	2	10056016	10080510	-	1908	protein_coding	ATP synthase, H+ transporting, mitochondrial F1 complex, gamma polypeptide 1 [Source:MGI Symbol;Acc:MGI:1261437]	-
ENSMUSG00000037262	Kin	2	10080593	10092806	+	1705	protein_coding	Kin17 DNA and RNA binding protein [Source:MGI Symbol;Acc:MGI:96676]	-
ENSMUSG00000025780	Itih5	2	10153571	10256529	+	7900	protein_coding	inter-alpha (globulin) inhibitor H5 [Source:MGI Symbol;Acc:MGI:1925751]	-
ENSMUSG00000037197	Rbm17	2	11585437	11604153	-	2405	protein_coding	RNA binding motif protein 17 [Source:MGI Symbol;Acc:MGI:1924188]	-
ENSMUSG00000023206	Il15ra	2	11705290	11734317	+	4446	protein_coding	interleukin 15 receptor, alpha chain [Source:MGI Symbol;Acc:MGI:104644]	-
ENSMUSG00000058594	Fbxo18	2	11742573	11777582	-	5115	protein_coding	F-box protein 18 [Source:MGI Symbol;Acc:MGI:1354699]	-
ENSMUSG00000047909	Ankrd16	2	11777876	11790329	+	5926	protein_coding	ankyrin repeat domain 16 [Source:MGI Symbol;Acc:MGI:2444796]	-
ENSMUSG00000026767	Mindy3	2	12347263	12419470	-	6294	protein_coding	MINDY lysine 48 deubiquitinase 3 [Source:MGI Symbol;Acc:MGI:1914210]	-
ENSMUSG00000026730	Pter	2	12924041	13003455	+	4682	protein_coding	phosphotriesterase related [Source:MGI Symbol;Acc:MGI:107372]	-
ENSMUSG00000026727	Rsu1	2	13076821	13271415	-	9299	protein_coding	Ras suppressor protein 1 [Source:MGI Symbol;Acc:MGI:103040]	-
ENSMUSG00000026728	Vim	2	13573927	13582826	+	4743	protein_coding	vimentin [Source:MGI Symbol;Acc:MGI:98932]	-
ENSMUSG00000063275	Hacd1	2	13850282	14056135	-	2118	protein_coding	3-hydroxyacyl-CoA dehydratase 1 [Source:MGI Symbol;Acc:MGI:1353592]	-
ENSMUSG00000026718	Stam	2	14074098	14149634	+	8386	protein_coding	signal transducing adaptor molecule (SH3 domain and ITAM motif) 1 [Source:MGI Symbol;Acc:MGI:1329014]	-
ENSMUSG00000061531	Tmem236	2	14174523	14221993	+	3659	protein_coding	transmembrane protein 236 [Source:MGI Symbol;Acc:MGI:1919309]	-
ENSMUSG00000026707	Nsun6	2	14995131	15055069	-	5006	protein_coding	NOL1/NOP2/Sun domain family member 6 [Source:MGI Symbol;Acc:MGI:1921705]	-
ENSMUSG00000017418	Arl5b	2	15049395	15082456	+	10428	protein_coding	ADP-ribosylation factor-like 5B [Source:MGI Symbol;Acc:MGI:1923119]	-
ENSMUSG00000075520	Malrd1	2	15526479	16255555	+	6738	protein_coding	MAM and LDL receptor class A domain containing 1 [Source:MGI Symbol;Acc:MGI:1928271]	-
ENSMUSG00000103865	Gm37416	2	16023108	16023425	-	318	TEC	predicted gene, 37416 [Source:MGI Symbol;Acc:MGI:5610644]	-
ENSMUSG00000026743	Mllt10	2	18055237	18212388	+	5907	protein_coding	myeloid/lymphoid or mixed-lineage leukemia; translocated to, 10 [Source:MGI Symbol;Acc:MGI:1329038]	-
ENSMUSG00000026740	Dnajc1	2	18195654	18392830	-	11651	protein_coding	DnaJ heat shock protein family (Hsp40) member C1 [Source:MGI Symbol;Acc:MGI:103268]	MYB
ENSMUSG00000051154	Commd3	2	18672384	18676231	+	2330	protein_coding	COMM domain containing 3 [Source:MGI Symbol;Acc:MGI:88218]	-
ENSMUSG00000026739	Bmi1	2	18677018	18686629	+	3974	protein_coding	Bmi1 polycomb ring finger oncogene [Source:MGI Symbol;Acc:MGI:88174]	-
ENSMUSG00000026737	Pip4k2a	2	18842255	18998126	-	3477	protein_coding	phosphatidylinositol-5-phosphate 4-kinase, type II, alpha [Source:MGI Symbol;Acc:MGI:1298206]	-
ENSMUSG00000023094	Msrb2	2	19371440	19394976	+	1377	protein_coding	methionine sulfoxide reductase B2 [Source:MGI Symbol;Acc:MGI:1923717]	-
ENSMUSG00000043415	Otud1	2	19657752	19660583	+	2832	protein_coding	OTU domain containing 1 [Source:MGI Symbol;Acc:MGI:1918448]	-
ENSMUSG00000036617	Etl4	2	19909780	20810713	+	16067	protein_coding	enhancer trap locus 4 [Source:MGI Symbol;Acc:MGI:95454]	-
ENSMUSG00000036591	Arhgap21	2	20847919	20968881	-	9271	protein_coding	Rho GTPase activating protein 21 [Source:MGI Symbol;Acc:MGI:1918685]	-
ENSMUSG00000075514	Gm13375	2	20969054	20969997	+	854	antisense	predicted gene 13375 [Source:MGI Symbol;Acc:MGI:3649913]	-
ENSMUSG00000048550	Thnsl1	2	21205724	21215009	+	4043	protein_coding	threonine synthase-like 1 (bacterial) [Source:MGI Symbol;Acc:MGI:2139347]	-
ENSMUSG00000082516	Gm13342	2	22410525	22410731	-	207	processed_pseudogene	predicted gene 13342 [Source:MGI Symbol;Acc:MGI:3650441]	-
ENSMUSG00000083863	Gm13341	2	22587291	22587962	-	672	unprocessed_pseudogene	predicted gene 13341 [Source:MGI Symbol;Acc:MGI:3650228]	-
ENSMUSG00000083563	Gm13340	2	22588103	22589647	-	1545	unprocessed_pseudogene	predicted gene 13340 [Source:MGI Symbol;Acc:MGI:3650227]	-
ENSMUSG00000026784	Pdss1	2	22895522	22940266	+	4248	protein_coding	prenyl (solanesyl) diphosphate synthase, subunit 1 [Source:MGI Symbol;Acc:MGI:1889278]	-
ENSMUSG00000058835	Abi1	2	22940073	23040241	-	4032	protein_coding	abl-interactor 1 [Source:MGI Symbol;Acc:MGI:104913]	-
ENSMUSG00000026781	Acbd5	2	23068167	23115558	+	9775	protein_coding	acyl-Coenzyme A binding domain containing 5 [Source:MGI Symbol;Acc:MGI:1921409]	-
ENSMUSG00000026775	Yme1l1	2	23156369	23199260	+	8009	protein_coding	YME1-like 1 (S. cerevisiae) [Source:MGI Symbol;Acc:MGI:1351651]	-
ENSMUSG00000026771	Spopl	2	23506220	23572106	-	10280	protein_coding	speckle-type POZ protein-like [Source:MGI Symbol;Acc:MGI:1924107]	-
ENSMUSG00000083373	Gm13392	2	23908441	23908590	+	150	processed_pseudogene	predicted gene 13392 [Source:MGI Symbol;Acc:MGI:3649898]	-
ENSMUSG00000026986	Hnmt	2	24002910	24049394	-	1769	protein_coding	histamine N-methyltransferase [Source:MGI Symbol;Acc:MGI:2153181]	-
ENSMUSG00000026981	Il1rn	2	24336853	24351494	+	5535	protein_coding	interleukin 1 receptor antagonist [Source:MGI Symbol;Acc:MGI:96547]	-
ENSMUSG00000026979	Psd4	2	24367580	24414954	+	11786	protein_coding	pleckstrin and Sec7 domain containing 4 [Source:MGI Symbol;Acc:MGI:2674093]	-
ENSMUSG00000082307	Gm13418	2	24494068	24495011	+	944	processed_pseudogene	predicted gene 13418 [Source:MGI Symbol;Acc:MGI:3650378]	-
ENSMUSG00000036893	Ehmt1	2	24789928	24919614	-	8116	protein_coding	euchromatic histone methyltransferase 1 [Source:MGI Symbol;Acc:MGI:1924933]	-
ENSMUSG00000026972	Arrdc1	2	24925352	24935252	-	2510	protein_coding	arrestin domain containing 1 [Source:MGI Symbol;Acc:MGI:2446136]	-
ENSMUSG00000026974	Zmynd19	2	24949792	24962075	+	4168	protein_coding	zinc finger, MYND domain containing 19 [Source:MGI Symbol;Acc:MGI:1914437]	-
ENSMUSG00000026975	Dph7	2	24962400	24972163	+	2365	protein_coding	diphthamine biosynethesis 7 [Source:MGI Symbol;Acc:MGI:1914478]	-
ENSMUSG00000036850	Mrpl41	2	24974117	24975098	-	888	protein_coding	mitochondrial ribosomal protein L41 [Source:MGI Symbol;Acc:MGI:1333816]	-
ENSMUSG00000006476	Nsmf	2	25054355	25062881	+	4896	protein_coding	NMDA receptor synaptonuclear signaling and neuronal migration factor [Source:MGI Symbol;Acc:MGI:1861755]	-
ENSMUSG00000036813	Entpd8	2	25080304	25085716	+	2715	protein_coding	ectonucleoside triphosphate diphosphohydrolase 8 [Source:MGI Symbol;Acc:MGI:1919340]	-
ENSMUSG00000036805	Noxa1	2	25085667	25095149	-	1617	protein_coding	NADPH oxidase activator 1 [Source:MGI Symbol;Acc:MGI:2449980]	-
ENSMUSG00000078202	Nrarp	2	25180758	25183339	+	2582	protein_coding	Notch-regulated ankyrin repeat protein [Source:MGI Symbol;Acc:MGI:1914372]	-
ENSMUSG00000059555	Tor4a	2	25192966	25196886	-	3301	protein_coding	torsin family 4, member A [Source:MGI Symbol;Acc:MGI:2442720]	-
ENSMUSG00000013465	Nelfb	2	25199712	25211489	-	3432	protein_coding	negative elongation factor complex member B [Source:MGI Symbol;Acc:MGI:1931035]	-
ENSMUSG00000036752	Tubb4b	2	25222160	25224702	-	2088	protein_coding	tubulin, beta 4B class IVB [Source:MGI Symbol;Acc:MGI:1915472]	-
ENSMUSG00000044628	Rnf208	2	25242255	25244262	+	1750	protein_coding	ring finger protein 208 [Source:MGI Symbol;Acc:MGI:1916096]	-
ENSMUSG00000078201	Tmem203	2	25255439	25256292	+	854	protein_coding	transmembrane protein 203 [Source:MGI Symbol;Acc:MGI:2443597]	-
ENSMUSG00000048707	Tprn	2	25262618	25269885	+	2932	protein_coding	taperin [Source:MGI Symbol;Acc:MGI:2139535]	-
ENSMUSG00000026966	Ssna1	2	25271039	25272438	-	1276	protein_coding	SS nuclear autoantigen 1 [Source:MGI Symbol;Acc:MGI:1915725]	-
ENSMUSG00000026965	Anapc2	2	25272478	25285915	+	3445	protein_coding	anaphase promoting complex subunit 2 [Source:MGI Symbol;Acc:MGI:2139135]	-
ENSMUSG00000026961	Lrrc26	2	25289915	25291180	+	1190	protein_coding	leucine rich repeat containing 26 [Source:MGI Symbol;Acc:MGI:2385129]	-
ENSMUSG00000036646	Man1b1	2	25332338	25352212	+	5391	protein_coding	mannosidase, alpha, class 1B, member 1 [Source:MGI Symbol;Acc:MGI:2684954]	-
ENSMUSG00000026958	Dpp7	2	25352276	25356359	-	3337	protein_coding	dipeptidylpeptidase 7 [Source:MGI Symbol;Acc:MGI:1933213]	-
ENSMUSG00000026956	Uap1l1	2	25359889	25365682	-	4071	protein_coding	UDP-N-acteylglucosamine pyrophosphorylase 1-like 1 [Source:MGI Symbol;Acc:MGI:2443318]	-
ENSMUSG00000026955	Sapcd2	2	25372321	25378213	+	3499	protein_coding	suppressor APC domain containing 2 [Source:MGI Symbol;Acc:MGI:1919330]	-
ENSMUSG00000015085	Entpd2	2	25395874	25401321	+	2128	protein_coding	ectonucleoside triphosphate diphosphohydrolase 2 [Source:MGI Symbol;Acc:MGI:1096863]	-
ENSMUSG00000015094	Npdc1	2	25399351	25409494	+	3906	protein_coding	neural proliferation, differentiation and control 1 [Source:MGI Symbol;Acc:MGI:1099802]	-
ENSMUSG00000026944	Abca2	2	25428703	25448540	+	8346	protein_coding	ATP-binding cassette, sub-family A (ABC1), member 2 [Source:MGI Symbol;Acc:MGI:99606]	-
ENSMUSG00000047617	Paxx	2	25455141	25461094	-	2066	protein_coding	non-homologous end joining factor [Source:MGI Symbol;Acc:MGI:2442831]	-
ENSMUSG00000015095	Fbxw5	2	25500750	25505471	+	3052	protein_coding	F-box and WD-40 domain protein 5 [Source:MGI Symbol;Acc:MGI:1354731]	-
ENSMUSG00000026942	Traf2	2	25517982	25546940	-	5101	protein_coding	TNF receptor-associated factor 2 [Source:MGI Symbol;Acc:MGI:101835]	-
ENSMUSG00000015092	Edf1	2	25557847	25562082	+	1317	protein_coding	endothelial differentiation-related factor 1 [Source:MGI Symbol;Acc:MGI:1891227]	-
ENSMUSG00000015087	Rabl6	2	25583018	25608521	-	6379	protein_coding	RAB, member RAS oncogene family-like 6 [Source:MGI Symbol;Acc:MGI:2442633]	-
ENSMUSG00000026939	Tmem141	2	25620067	25622005	-	1122	protein_coding	transmembrane protein 141 [Source:MGI Symbol;Acc:MGI:1098773]	-
ENSMUSG00000026938	Fcna	2	25624666	25628030	-	1374	protein_coding	ficolin A [Source:MGI Symbol;Acc:MGI:1340905]	-
ENSMUSG00000049086	Bmyc	2	25706739	25707721	+	983	protein_coding	brain expressed myelocytomatosis oncogene [Source:MGI Symbol;Acc:MGI:88184]	-
ENSMUSG00000026933	Camsap1	2	25926838	25983282	-	8368	protein_coding	calmodulin regulated spectrin-associated protein 1 [Source:MGI Symbol;Acc:MGI:3036242]	-
ENSMUSG00000036352	Ubac1	2	25998543	26021747	-	2632	protein_coding	ubiquitin associated domain containing 1 [Source:MGI Symbol;Acc:MGI:1920995]	-
ENSMUSG00000026932	Nacc2	2	26055535	26123220	-	7815	protein_coding	nucleus accumbens associated 2, BEN and BTB (POZ) domain containing [Source:MGI Symbol;Acc:MGI:1915241]	-
ENSMUSG00000087679	Tmem250-ps	2	26136814	26140521	-	2483	lincRNA	transmembrane protein 250, pseudogene [Source:MGI Symbol;Acc:MGI:1924939]	-
ENSMUSG00000036327	Qsox2	2	26208637	26237525	-	4644	protein_coding	quiescin Q6 sulfhydryl oxidase 2 [Source:MGI Symbol;Acc:MGI:2387194]	-
ENSMUSG00000075467	Dnlz	2	26348121	26352110	-	2916	protein_coding	DNL-type zinc finger [Source:MGI Symbol;Acc:MGI:106559]	-
ENSMUSG00000026927	Sdccag3	2	26382802	26389316	-	3587	protein_coding	serologically defined colon cancer antigen 3 [Source:MGI Symbol;Acc:MGI:1915362]	-
ENSMUSG00000026926	Pmpca	2	26389339	26397122	+	4282	protein_coding	peptidase (mitochondrial processing) alpha [Source:MGI Symbol;Acc:MGI:1918568]	-
ENSMUSG00000026925	Inpp5e	2	26396249	26409203	-	4301	protein_coding	inositol polyphosphate-5-phosphatase E [Source:MGI Symbol;Acc:MGI:1927753]	-
ENSMUSG00000026924	Sec16a	2	26409431	26445216	-	9189	protein_coding	SEC16 homolog A, endoplasmic reticulum export factor [Source:MGI Symbol;Acc:MGI:2139207]	-
ENSMUSG00000026921	Egfl7	2	26580014	26593120	+	3581	protein_coding	EGF-like domain 7 [Source:MGI Symbol;Acc:MGI:2449923]	-
ENSMUSG00000026922	Agpat2	2	26593057	26604417	-	2130	protein_coding	1-acylglycerol-3-phosphate O-acyltransferase 2 (lysophosphatidic acid acyltransferase, beta) [Source:MGI Symbol;Acc:MGI:1914762]	-
ENSMUSG00000036186	Fam69b	2	26628457	26636497	+	2476	protein_coding	family with sequence similarity 69, member B [Source:MGI Symbol;Acc:MGI:1927576]	-
ENSMUSG00000036160	Surf6	2	26888628	26902879	-	4071	protein_coding	surfeit gene 6 [Source:MGI Symbol;Acc:MGI:98447]	-
ENSMUSG00000015776	Med22	2	26905262	26910677	-	3614	protein_coding	mediator complex subunit 22 [Source:MGI Symbol;Acc:MGI:98446]	-
ENSMUSG00000062647	Rpl7a	2	26910764	26913318	+	1781	protein_coding	ribosomal protein L7A [Source:MGI Symbol;Acc:MGI:1353472]	-
ENSMUSG00000015790	Surf1	2	26913381	26916530	-	1753	protein_coding	surfeit gene 1 [Source:MGI Symbol;Acc:MGI:98443]	-
ENSMUSG00000014873	Surf2	2	26916367	26920183	+	3408	protein_coding	surfeit gene 2 [Source:MGI Symbol;Acc:MGI:98444]	-
ENSMUSG00000014867	Surf4	2	26920040	26933928	-	3281	protein_coding	surfeit gene 4 [Source:MGI Symbol;Acc:MGI:98445]	-
ENSMUSG00000052406	Rexo4	2	26953563	26964386	-	3662	protein_coding	REX4, 3'-5' exonuclease [Source:MGI Symbol;Acc:MGI:2684957]	-
ENSMUSG00000015488	Cacfd1	2	27009926	27021089	+	4693	protein_coding	calcium channel flower domain containing 1 [Source:MGI Symbol;Acc:MGI:1924317]	-
ENSMUSG00000000889	Dbh	2	27165233	27183200	+	2692	protein_coding	dopamine beta hydroxylase [Source:MGI Symbol;Acc:MGI:94864]	-
ENSMUSG00000009621	Vav2	2	27262104	27427033	-	6915	protein_coding	vav 2 oncogene [Source:MGI Symbol;Acc:MGI:102718]	-
ENSMUSG00000026918	Brd3	2	27445579	27507662	-	7336	protein_coding	bromodomain containing 3 [Source:MGI Symbol;Acc:MGI:1914632]	-
ENSMUSG00000026917	Wdr5	2	27515157	27536535	+	3596	protein_coding	WD repeat domain 5 [Source:MGI Symbol;Acc:MGI:2155884]	-
ENSMUSG00000015846	Rxra	2	27676440	27762957	+	5462	protein_coding	retinoid X receptor alpha [Source:MGI Symbol;Acc:MGI:98214]	RXR-like
ENSMUSG00000026837	Col5a1	2	27886425	28039514	+	8490	protein_coding	collagen, type V, alpha 1 [Source:MGI Symbol;Acc:MGI:88457]	-
ENSMUSG00000026833	Olfm1	2	28192992	28230736	+	3553	protein_coding	olfactomedin 1 [Source:MGI Symbol;Acc:MGI:1860437]	-
ENSMUSG00000035772	Mrps2	2	28468066	28471178	+	2919	protein_coding	mitochondrial ribosomal protein S2 [Source:MGI Symbol;Acc:MGI:2153089]	-
ENSMUSG00000063611	Gm10134	2	28506095	28506475	+	381	protein_coding	predicted gene 10134 [Source:MGI Symbol;Acc:MGI:3642322]	-
ENSMUSG00000026821	Ralgds	2	28513125	28553081	+	6159	protein_coding	ral guanine nucleotide dissociation stimulator [Source:MGI Symbol;Acc:MGI:107485]	-
ENSMUSG00000026816	Gtf3c5	2	28566311	28583751	-	4560	protein_coding	general transcription factor IIIC, polypeptide 5 [Source:MGI Symbol;Acc:MGI:1917489]	-
ENSMUSG00000026812	Tsc1	2	28641228	28691167	+	11833	protein_coding	tuberous sclerosis 1 [Source:MGI Symbol;Acc:MGI:1929183]	-
ENSMUSG00000035666	Gtf3c4	2	28822299	28840360	-	7230	protein_coding	general transcription factor IIIC, polypeptide 4 [Source:MGI Symbol;Acc:MGI:2138937]	-
ENSMUSG00000026806	Ddx31	2	28840406	28905571	+	3534	protein_coding	DEAD/H (Asp-Glu-Ala-Asp/His) box polypeptide 31 [Source:MGI Symbol;Acc:MGI:2682639]	-
ENSMUSG00000083773	Gm13394	2	28933610	28934609	-	1000	processed_pseudogene	predicted gene 13394 [Source:MGI Symbol;Acc:MGI:3651848]	-
ENSMUSG00000026803	Ttf1	2	29060262	29087656	+	6023	protein_coding	transcription termination factor, RNA polymerase I [Source:MGI Symbol;Acc:MGI:105044]	MYB
ENSMUSG00000043535	Setx	2	29124181	29182471	+	11380	protein_coding	senataxin [Source:MGI Symbol;Acc:MGI:2443480]	-
ENSMUSG00000026799	Med27	2	29346819	29524793	+	3310	protein_coding	mediator complex subunit 27 [Source:MGI Symbol;Acc:MGI:1916225]	-
ENSMUSG00000039844	Rapgef1	2	29619720	29740978	+	7385	protein_coding	Rap guanine nucleotide exchange factor (GEF) 1 [Source:MGI Symbol;Acc:MGI:104580]	-
ENSMUSG00000039826	Trub2	2	29761224	29788502	-	6316	protein_coding	TruB pseudouridine (psi) synthase family member 2 [Source:MGI Symbol;Acc:MGI:2442186]	-
ENSMUSG00000026798	Coq4	2	29787493	29797935	+	3399	protein_coding	coenzyme Q4 [Source:MGI Symbol;Acc:MGI:1098826]	-
ENSMUSG00000059316	Slc27a4	2	29802634	29817522	+	4412	protein_coding	solute carrier family 27 (fatty acid transporter), member 4 [Source:MGI Symbol;Acc:MGI:1347347]	-
ENSMUSG00000069020	Urm1	2	29820075	29845002	+	4275	protein_coding	ubiquitin related modifier 1 [Source:MGI Symbol;Acc:MGI:1915455]	-
ENSMUSG00000026790	Odf2	2	29889221	29931746	+	9919	protein_coding	outer dense fiber of sperm tails 2 [Source:MGI Symbol;Acc:MGI:1098824]	-
ENSMUSG00000019715	Gle1	2	29935426	29960371	+	6087	protein_coding	GLE1 RNA export mediator (yeast) [Source:MGI Symbol;Acc:MGI:1921662]	-
ENSMUSG00000057738	Sptan1	2	29965560	30031451	+	13362	protein_coding	spectrin alpha, non-erythrocytic 1 [Source:MGI Symbol;Acc:MGI:98386]	-
ENSMUSG00000039715	Wdr34	2	30031546	30048881	-	2359	protein_coding	WD repeat domain 34 [Source:MGI Symbol;Acc:MGI:1919070]	-
ENSMUSG00000054766	Set	2	30057378	30072577	+	4070	protein_coding	SET nuclear oncogene [Source:MGI Symbol;Acc:MGI:1860267]	-
ENSMUSG00000026785	Pkn3	2	30077684	30091022	+	4255	protein_coding	protein kinase N3 [Source:MGI Symbol;Acc:MGI:2388285]	-
ENSMUSG00000015335	Zdhhc12	2	30090944	30093648	-	1785	protein_coding	zinc finger, DHHC domain containing 12 [Source:MGI Symbol;Acc:MGI:1913470]	-
ENSMUSG00000039686	Zer1	2	30097283	30124585	-	9784	protein_coding	zyg-11 related, cell cycle regulator [Source:MGI Symbol;Acc:MGI:2442511]	-
ENSMUSG00000039678	Tbc1d13	2	30133746	30152013	+	4719	protein_coding	TBC1 domain family, member 13 [Source:MGI Symbol;Acc:MGI:2385326]	-
ENSMUSG00000015337	Endog	2	30171493	30174069	+	1063	protein_coding	endonuclease G [Source:MGI Symbol;Acc:MGI:1261433]	-
ENSMUSG00000039660	Spout1	2	30173453	30178459	-	3010	protein_coding	SPOUT domain containing methyltransferase 1 [Source:MGI Symbol;Acc:MGI:106544]	-
ENSMUSG00000039648	Kyat1	2	30185124	30205847	-	2923	protein_coding	kynurenine aminotransferase 1 [Source:MGI Symbol;Acc:MGI:1917516]	-
ENSMUSG00000007476	Lrrc8a	2	30237715	30263790	+	4308	protein_coding	leucine rich repeat containing 8A [Source:MGI Symbol;Acc:MGI:2652847]	-
ENSMUSG00000075419	Dolk	2	30284231	30286334	-	2104	protein_coding	dolichol kinase [Source:MGI Symbol;Acc:MGI:2677836]	-
ENSMUSG00000052533	Nup188	2	30286397	30344266	+	6241	protein_coding	nucleoporin 188 [Source:MGI Symbol;Acc:MGI:2446190]	-
ENSMUSG00000026860	Sh3glb2	2	30344809	30359337	-	3990	protein_coding	SH3-domain GRB2-like endophilin B2 [Source:MGI Symbol;Acc:MGI:2385131]	-
ENSMUSG00000026858	Miga2	2	30364233	30385521	+	6249	protein_coding	mitoguardin 2 [Source:MGI Symbol;Acc:MGI:1922035]	-
ENSMUSG00000026856	Dolpp1	2	30392254	30400529	+	3233	protein_coding	dolichyl pyrophosphate phosphatase 1 [Source:MGI Symbol;Acc:MGI:1914093]	-
ENSMUSG00000026853	Crat	2	30400471	30415813	-	5388	protein_coding	carnitine acetyltransferase [Source:MGI Symbol;Acc:MGI:109501]	-
ENSMUSG00000039515	Ptpa	2	30416039	30447806	+	5188	protein_coding	protein phosphatase 2 protein activator [Source:MGI Symbol;Acc:MGI:1346006]	-
ENSMUSG00000089762	Ier5l	2	30471537	30474219	-	2683	protein_coding	immediate early response 5-like [Source:MGI Symbol;Acc:MGI:1919750]	-
ENSMUSG00000026857	Ntmt1	2	30807826	30823033	+	2798	protein_coding	N-terminal Xaa-Pro-Lys N-methyltransferase 1 [Source:MGI Symbol;Acc:MGI:1913867]	-
ENSMUSG00000039483	Asb6	2	30823097	30830333	-	5439	protein_coding	ankyrin repeat and SOCS box-containing 6 [Source:MGI Symbol;Acc:MGI:1919573]	-
ENSMUSG00000026848	Tor1b	2	30952959	30959015	+	5327	protein_coding	torsin family 1, member B [Source:MGI Symbol;Acc:MGI:1353605]	-
ENSMUSG00000026849	Tor1a	2	30960627	30967933	-	1995	protein_coding	torsin family 1, member A (torsin A) [Source:MGI Symbol;Acc:MGI:1353568]	-
ENSMUSG00000026851	BC005624	2	30972177	30982201	-	3280	protein_coding	cDNA sequence BC005624 [Source:MGI Symbol;Acc:MGI:2385132]	-
ENSMUSG00000026854	Usp20	2	30982279	31023586	+	9017	protein_coding	ubiquitin specific peptidase 20 [Source:MGI Symbol;Acc:MGI:1921520]	-
ENSMUSG00000075415	Fnbp1	2	31026206	31142008	-	10030	protein_coding	formin binding protein 1 [Source:MGI Symbol;Acc:MGI:109606]	-
ENSMUSG00000087269	D330023K18Rik	2	31146457	31152291	-	1249	processed_transcript	RIKEN cDNA D330023K18 gene [Source:MGI Symbol;Acc:MGI:2445152]	-
ENSMUSG00000000194	Gpr107	2	31152316	31218775	+	12766	protein_coding	G protein-coupled receptor 107 [Source:MGI Symbol;Acc:MGI:2139054]	-
ENSMUSG00000062661	Ncs1	2	31245823	31295989	+	4653	protein_coding	neuronal calcium sensor 1 [Source:MGI Symbol;Acc:MGI:109166]	-
ENSMUSG00000055632	Hmcn2	2	31314415	31460738	+	16073	protein_coding	hemicentin 2 [Source:MGI Symbol;Acc:MGI:2677838]	-
ENSMUSG00000076441	Ass1	2	31470207	31520672	+	2414	protein_coding	argininosuccinate synthetase 1 [Source:MGI Symbol;Acc:MGI:88090]	-
ENSMUSG00000026843	Fubp3	2	31572651	31617526	+	5914	protein_coding	far upstream element (FUSE) binding protein 3 [Source:MGI Symbol;Acc:MGI:2443699]	-
ENSMUSG00000039356	Exosc2	2	31670715	31681349	+	2888	protein_coding	exosome component 2 [Source:MGI Symbol;Acc:MGI:2385133]	-
ENSMUSG00000026842	Abl1	2	31688376	31804227	+	11596	protein_coding	c-abl oncogene 1, non-receptor tyrosine kinase [Source:MGI Symbol;Acc:MGI:87859]	-
ENSMUSG00000001855	Nup214	2	31974436	32053975	+	9659	protein_coding	nucleoporin 214 [Source:MGI Symbol;Acc:MGI:1095411]	-
ENSMUSG00000050592	Fam78a	2	32050055	32084857	-	5973	protein_coding	family with sequence similarity 78, member A [Source:MGI Symbol;Acc:MGI:2443569]	-
ENSMUSG00000039262	Prrc2b	2	32151082	32234537	+	11262	protein_coding	proline-rich coiled-coil 2B [Source:MGI Symbol;Acc:MGI:1923304]	-
ENSMUSG00000039254	Pomt1	2	32236590	32255005	+	6442	protein_coding	protein-O-mannosyltransferase 1 [Source:MGI Symbol;Acc:MGI:2138994]	-
ENSMUSG00000002550	Uck1	2	32255002	32260159	-	2751	protein_coding	uridine-cytidine kinase 1 [Source:MGI Symbol;Acc:MGI:98904]	-
ENSMUSG00000066068	Gm13611	2	32271845	32272162	+	318	processed_pseudogene	predicted gene 13611 [Source:MGI Symbol;Acc:MGI:3651300]	-
ENSMUSG00000044627	Swi5	2	32278816	32288075	-	5551	protein_coding	SWI5 recombination repair homolog (yeast) [Source:MGI Symbol;Acc:MGI:1920181]	-
ENSMUSG00000002546	Golga2	2	32287384	32307921	+	5500	protein_coding	golgi autoantigen, golgin subfamily a, 2 [Source:MGI Symbol;Acc:MGI:2139395]	-
ENSMUSG00000026825	Dnm1	2	32308471	32353338	-	5249	protein_coding	dynamin 1 [Source:MGI Symbol;Acc:MGI:107384]	-
ENSMUSG00000039205	Ciz1	2	32352327	32380970	+	8604	protein_coding	CDKN1A interacting zinc finger protein 1 [Source:MGI Symbol;Acc:MGI:1920234]	-
ENSMUSG00000039195	1110008P14Rik	2	32377097	32381938	-	2694	protein_coding	RIKEN cDNA 1110008P14 gene [Source:MGI Symbol;Acc:MGI:1920987]	-
ENSMUSG00000026820	Ptges2	2	32395896	32405772	+	5058	protein_coding	prostaglandin E synthase 2 [Source:MGI Symbol;Acc:MGI:1917592]	-
ENSMUSG00000026819	Slc25a25	2	32414487	32451445	-	7862	protein_coding	solute carrier family 25 (mitochondrial carrier, phosphate carrier), member 25 [Source:MGI Symbol;Acc:MGI:1915913]	-
ENSMUSG00000039164	Naif1	2	32450457	32456953	+	4650	protein_coding	nuclear apoptosis inducing factor 1 [Source:MGI Symbol;Acc:MGI:1918504]	-
ENSMUSG00000039157	Fam102a	2	32535332	32569756	+	6066	protein_coding	family with sequence similarity 102, member A [Source:MGI Symbol;Acc:MGI:2138935]	-
ENSMUSG00000026810	Dpm2	2	32570858	32573579	+	1971	protein_coding	dolichol-phosphate (beta-D) mannosyltransferase 2 [Source:MGI Symbol;Acc:MGI:1330238]	-
ENSMUSG00000079442	St6galnac4	2	32587095	32599698	+	6482	protein_coding	ST6 (alpha-N-acetyl-neuraminyl-2,3-beta-galactosyl-1,3)-N-acetylgalactosaminide alpha-2,6-sialyltransferase 4 [Source:MGI Symbol;Acc:MGI:1341894]	-
ENSMUSG00000026811	St6galnac6	2	32599709	32620806	+	4815	protein_coding	ST6 (alpha-N-acetyl-neuraminyl-2,3-beta-galactosyl-1,3)-N-acetylgalactosaminide alpha-2,6-sialyltransferase 6 [Source:MGI Symbol;Acc:MGI:1355316]	-
ENSMUSG00000026817	Ak1	2	32621758	32635058	+	2593	protein_coding	adenylate kinase 1 [Source:MGI Symbol;Acc:MGI:87977]	-
ENSMUSG00000026814	Eng	2	32646595	32682669	+	4048	protein_coding	endoglin [Source:MGI Symbol;Acc:MGI:95392]	-
ENSMUSG00000009566	Fpgs	2	32682609	32704145	-	3802	protein_coding	folylpolyglutamyl synthetase [Source:MGI Symbol;Acc:MGI:95576]	-
ENSMUSG00000009555	Cdk9	2	32705784	32713076	-	4611	protein_coding	cyclin-dependent kinase 9 (CDC2-related kinase) [Source:MGI Symbol;Acc:MGI:1328368]	-
ENSMUSG00000009563	Tor2a	2	32757234	32762244	+	3050	protein_coding	torsin family 2, member A [Source:MGI Symbol;Acc:MGI:1353596]	-
ENSMUSG00000053746	Ptrh1	2	32775786	32777597	+	1135	protein_coding	peptidyl-tRNA hydrolase 1 homolog [Source:MGI Symbol;Acc:MGI:1913779]	-
ENSMUSG00000026797	Stxbp1	2	32787602	32847245	-	4997	protein_coding	syntaxin binding protein 1 [Source:MGI Symbol;Acc:MGI:107363]	-
ENSMUSG00000026796	Fam129b	2	32876114	32925254	+	4672	protein_coding	family with sequence similarity 129, member B [Source:MGI Symbol;Acc:MGI:2442910]	-
ENSMUSG00000026792	Lrsam1	2	32925216	32961614	-	5145	protein_coding	leucine rich repeat and sterile alpha motif containing 1 [Source:MGI Symbol;Acc:MGI:2684789]	-
ENSMUSG00000038900	Rpl12	2	32961559	32965345	+	3598	protein_coding	ribosomal protein L12 [Source:MGI Symbol;Acc:MGI:98002]	-
ENSMUSG00000026791	Slc2a8	2	32972990	32982083	-	3209	protein_coding	solute carrier family 2, (facilitated glucose transporter), member 8 [Source:MGI Symbol;Acc:MGI:1860103]	-
ENSMUSG00000004105	Angptl2	2	33216069	33247717	+	6286	protein_coding	angiopoietin-like 2 [Source:MGI Symbol;Acc:MGI:1347002]	-
ENSMUSG00000026788	Zbtb43	2	33450287	33468559	-	5225	protein_coding	zinc finger and BTB domain containing 43 [Source:MGI Symbol;Acc:MGI:1919084]	ZBTB
ENSMUSG00000038740	Mvb12b	2	33729953	33887946	-	8741	protein_coding	multivesicular body subunit 12B [Source:MGI Symbol;Acc:MGI:1919793]	-
ENSMUSG00000038718	Pbx3	2	34171457	34373142	-	6109	protein_coding	pre B cell leukemia homeobox 3 [Source:MGI Symbol;Acc:MGI:97496]	Homeobox
ENSMUSG00000038696	Mapkap1	2	34406771	34624950	+	4059	protein_coding	mitogen-activated protein kinase associated protein 1 [Source:MGI Symbol;Acc:MGI:2444554]	-
ENSMUSG00000081992	Gm13408	2	34564999	34565796	+	798	processed_pseudogene	predicted gene 13408 [Source:MGI Symbol;Acc:MGI:3649613]	-
ENSMUSG00000087635	Gm13414	2	34649514	34650240	-	727	processed_pseudogene	predicted gene 13414 [Source:MGI Symbol;Acc:MGI:3652154]	-
ENSMUSG00000026867	Gapvd1	2	34674594	34755232	-	13748	protein_coding	GTPase activating protein and VPS9 domains 1 [Source:MGI Symbol;Acc:MGI:1913941]	-
ENSMUSG00000026864	Hspa5	2	34771970	34777547	+	4229	protein_coding	heat shock protein 5 [Source:MGI Symbol;Acc:MGI:95835]	-
ENSMUSG00000070953	Rabepk	2	34777556	34799912	-	3814	protein_coding	Rab9 effector protein with kelch motifs [Source:MGI Symbol;Acc:MGI:2139530]	-
ENSMUSG00000035949	Fbxw2	2	34804514	34826311	-	9501	protein_coding	F-box and WD-40 domain protein 2 [Source:MGI Symbol;Acc:MGI:1353435]	-
ENSMUSG00000026869	Psmd5	2	34849734	34874968	-	7230	protein_coding	proteasome (prosome, macropain) 26S subunit, non-ATPase, 5 [Source:MGI Symbol;Acc:MGI:1914248]	-
ENSMUSG00000026870	Cutal	2	34874396	34892132	+	2441	protein_coding	cutA divalent cation tolerance homolog-like [Source:MGI Symbol;Acc:MGI:1925246]	-
ENSMUSG00000026873	Phf19	2	34893757	34914026	-	5039	protein_coding	PHD finger protein 19 [Source:MGI Symbol;Acc:MGI:1921266]	-
ENSMUSG00000026875	Traf1	2	34941750	34961772	-	8819	protein_coding	TNF receptor-associated factor 1 [Source:MGI Symbol;Acc:MGI:101836]	-
ENSMUSG00000057110	Cntrl	2	35109492	35178822	+	10194	protein_coding	centriolin [Source:MGI Symbol;Acc:MGI:1889576]	-
ENSMUSG00000026878	Rab14	2	35180205	35201120	-	13589	protein_coding	RAB14, member RAS oncogene family [Source:MGI Symbol;Acc:MGI:1915615]	-
ENSMUSG00000026879	Gsn	2	35256380	35307892	+	3157	protein_coding	gelsolin [Source:MGI Symbol;Acc:MGI:95851]	-
ENSMUSG00000026880	Stom	2	35313986	35336976	-	2827	protein_coding	stomatin [Source:MGI Symbol;Acc:MGI:95403]	-
ENSMUSG00000035778	Ggta1	2	35400179	35463231	-	4709	protein_coding	glycoprotein galactosyltransferase alpha 1, 3 [Source:MGI Symbol;Acc:MGI:95704]	-
ENSMUSG00000026883	Dab2ip	2	35558266	35730994	+	8366	protein_coding	disabled 2 interacting protein [Source:MGI Symbol;Acc:MGI:1916851]	-
ENSMUSG00000026895	Ndufa8	2	36036326	36049406	-	861	protein_coding	NADH:ubiquinone oxidoreductase subunit A8 [Source:MGI Symbol;Acc:MGI:1915625]	-
ENSMUSG00000026889	Rbm18	2	36116079	36136773	-	5834	protein_coding	RNA binding motif protein 18 [Source:MGI Symbol;Acc:MGI:1915139]	-
ENSMUSG00000026887	Mrrf	2	36136389	36190647	+	4971	protein_coding	mitochondrial ribosome recycling factor [Source:MGI Symbol;Acc:MGI:1915121]	-
ENSMUSG00000047250	Ptgs1	2	36230426	36252272	+	3884	protein_coding	prostaglandin-endoperoxide synthase 1 [Source:MGI Symbol;Acc:MGI:97797]	-
ENSMUSG00000083716	Gm13436	2	36807826	36808392	-	567	processed_pseudogene	predicted gene 13436 [Source:MGI Symbol;Acc:MGI:3651005]	-
ENSMUSG00000009030	Pdcl	2	37350074	37359332	-	3751	protein_coding	phosducin-like [Source:MGI Symbol;Acc:MGI:1914716]	-
ENSMUSG00000075376	Rc3h2	2	37370069	37422903	-	19624	protein_coding	ring finger and CCCH-type zinc finger domains 2 [Source:MGI Symbol;Acc:MGI:2442789]	-
ENSMUSG00000066798	Zbtb6	2	37425500	37443171	-	5080	protein_coding	zinc finger and BTB domain containing 6 [Source:MGI Symbol;Acc:MGI:2442998]	ZBTB
ENSMUSG00000035437	Rabgap1	2	37443279	37566454	+	12615	protein_coding	RAB GTPase activating protein 1 [Source:MGI Symbol;Acc:MGI:2385139]	-
ENSMUSG00000026915	Strbp	2	37483228	37703859	-	18616	protein_coding	spermatid perinuclear RNA binding protein [Source:MGI Symbol;Acc:MGI:104626]	-
ENSMUSG00000026749	Nek6	2	38511643	38594606	+	10714	protein_coding	NIMA (never in mitosis gene a)-related expressed kinase 6 [Source:MGI Symbol;Acc:MGI:1891638]	-
ENSMUSG00000026750	Psmb7	2	38588036	38644087	-	3421	protein_coding	proteasome (prosome, macropain) subunit, beta type 7 [Source:MGI Symbol;Acc:MGI:107637]	-
ENSMUSG00000062997	Rpl35	2	39001580	39005624	-	1241	protein_coding	ribosomal protein L35 [Source:MGI Symbol;Acc:MGI:1913739]	-
ENSMUSG00000026755	Arpc5l	2	39005348	39015877	+	4498	protein_coding	actin related protein 2/3 complex, subunit 5-like [Source:MGI Symbol;Acc:MGI:1921442]	-
ENSMUSG00000026754	Golga1	2	39016155	39065541	-	5573	protein_coding	golgi autoantigen, golgin subfamily a, 1 [Source:MGI Symbol;Acc:MGI:1924149]	-
ENSMUSG00000026753	Ppp6c	2	39194354	39226451	-	4444	protein_coding	protein phosphatase 6, catalytic subunit [Source:MGI Symbol;Acc:MGI:1915107]	-
ENSMUSG00000083240	Gm13453	2	40127504	40127860	-	357	processed_pseudogene	predicted gene 13453 [Source:MGI Symbol;Acc:MGI:3651618]	-
ENSMUSG00000082536	Gm13456	2	40555752	40557116	+	1365	processed_pseudogene	predicted gene 13456 [Source:MGI Symbol;Acc:MGI:3651389]	-
ENSMUSG00000081999	Gm13461	2	41987473	41988829	-	662	processed_pseudogene	predicted gene 13461 [Source:MGI Symbol;Acc:MGI:3650103]	-
ENSMUSG00000052155	Acvr2a	2	48814109	48903269	+	5686	protein_coding	activin receptor IIA [Source:MGI Symbol;Acc:MGI:102806]	-
ENSMUSG00000026761	Orc4	2	48902824	48950277	-	7458	protein_coding	origin recognition complex, subunit 4 [Source:MGI Symbol;Acc:MGI:1347043]	-
ENSMUSG00000081272	Gm13509	2	49308155	49309462	+	1308	processed_pseudogene	predicted gene 13509 [Source:MGI Symbol;Acc:MGI:3649640]	-
ENSMUSG00000069495	Epc2	2	49451486	49551948	+	4697	protein_coding	enhancer of polycomb homolog 2 [Source:MGI Symbol;Acc:MGI:1278321]	-
ENSMUSG00000026764	Kif5c	2	49619298	49774778	+	7142	protein_coding	kinesin family member 5C [Source:MGI Symbol;Acc:MGI:1098269]	-
ENSMUSG00000026766	Mmadhc	2	50279881	50296801	-	2012	protein_coding	methylmalonic aciduria (cobalamin deficiency) cblD type, with homocystinuria [Source:MGI Symbol;Acc:MGI:1923786]	-
ENSMUSG00000017144	Rnd3	2	51130438	51149111	-	4432	protein_coding	Rho family GTPase 3 [Source:MGI Symbol;Acc:MGI:1921444]	-
ENSMUSG00000087701	Gm13493	2	51871126	51871618	-	493	processed_pseudogene	predicted gene 13493 [Source:MGI Symbol;Acc:MGI:3650824]	-
ENSMUSG00000036249	Rbm43	2	51924448	51935163	-	2633	protein_coding	RNA binding motif protein 43 [Source:MGI Symbol;Acc:MGI:1918934]	-
ENSMUSG00000026946	Nmi	2	51948487	51973494	-	2001	protein_coding	N-myc (and STAT) interactor [Source:MGI Symbol;Acc:MGI:1928368]	-
ENSMUSG00000036202	Rif1	2	52072832	52122383	+	10504	protein_coding	replication timing regulatory factor 1 [Source:MGI Symbol;Acc:MGI:1098622]	-
ENSMUSG00000036093	Arl5a	2	52397951	52424901	-	5409	protein_coding	ADP-ribosylation factor-like 5A [Source:MGI Symbol;Acc:MGI:1922673]	-
ENSMUSG00000055371	Stam2	2	52691664	52742281	-	6007	protein_coding	signal transducing adaptor molecule (SH3 domain and ITAM motif) 2 [Source:MGI Symbol;Acc:MGI:1929100]	-
ENSMUSG00000061136	Prpf40a	2	53134704	53191284	-	10458	protein_coding	pre-mRNA processing factor 40A [Source:MGI Symbol;Acc:MGI:1860512]	-
ENSMUSG00000026960	Arl6ip6	2	53191726	53219220	+	2703	protein_coding	ADP-ribosylation factor-like 6 interacting protein 6 [Source:MGI Symbol;Acc:MGI:1929507]	-
ENSMUSG00000075334	Rprm	2	54084093	54085552	-	1460	protein_coding	reprimo, TP53 dependent G2 arrest mediator candidate [Source:MGI Symbol;Acc:MGI:1915124]	-
ENSMUSG00000026827	Gpd2	2	57237635	57370719	+	6549	protein_coding	glycerol phosphate dehydrogenase 2, mitochondrial [Source:MGI Symbol;Acc:MGI:99778]	-
ENSMUSG00000026836	Acvr1	2	58388644	58567157	-	4829	protein_coding	activin A receptor, type 1 [Source:MGI Symbol;Acc:MGI:87911]	-
ENSMUSG00000026839	Upp2	2	58567298	58792971	+	7761	protein_coding	uridine phosphorylase 2 [Source:MGI Symbol;Acc:MGI:1923904]	-
ENSMUSG00000026991	Pkp4	2	59160850	59355208	+	5707	protein_coding	plakophilin 4 [Source:MGI Symbol;Acc:MGI:109281]	-
ENSMUSG00000081157	Gm13552	2	59564268	59564684	-	417	processed_pseudogene	predicted gene 13552 [Source:MGI Symbol;Acc:MGI:3650819]	-
ENSMUSG00000035168	Tanc1	2	59612042	59846149	+	14570	protein_coding	tetratricopeptide repeat, ankyrin repeat and coiled-coil containing 1 [Source:MGI Symbol;Acc:MGI:1914110]	-
ENSMUSG00000026988	Wdsub1	2	59852364	59882591	-	3598	protein_coding	WD repeat, SAM and U-box domain containing 1 [Source:MGI Symbol;Acc:MGI:1919387]	-
ENSMUSG00000026987	Baz2b	2	59899363	60209839	-	17604	protein_coding	bromodomain adjacent to zinc finger domain, 2B [Source:MGI Symbol;Acc:MGI:2442782]	MBD
ENSMUSG00000026977	2007-03-01	2	60209887	60250676	+	10391	protein_coding	membrane-associated ring finger (C3HC4) 7 [Source:MGI Symbol;Acc:MGI:1931053]	-
ENSMUSG00000060703	Cd302	2	60251993	60284488	-	1354	protein_coding	CD302 antigen [Source:MGI Symbol;Acc:MGI:1913455]	-
ENSMUSG00000026980	Ly75	2	60292103	60383303	-	6905	protein_coding	lymphocyte antigen 75 [Source:MGI Symbol;Acc:MGI:106662]	-
ENSMUSG00000026971	Itgb6	2	60598292	60722643	-	7111	protein_coding	integrin beta 6 [Source:MGI Symbol;Acc:MGI:96615]	-
ENSMUSG00000026970	Rbms1	2	60750193	60963192	-	5473	protein_coding	RNA binding motif, single stranded interacting protein 1 [Source:MGI Symbol;Acc:MGI:1861774]	-
ENSMUSG00000064289	Tank	2	61578585	61654171	+	6096	protein_coding	TRAF family member-associated Nf-kappa B activator [Source:MGI Symbol;Acc:MGI:107676]	-
ENSMUSG00000026914	Psmd14	2	61711694	61800376	+	2820	protein_coding	proteasome (prosome, macropain) 26S subunit, non-ATPase, 14 [Source:MGI Symbol;Acc:MGI:1913284]	-
ENSMUSG00000035000	Dpp4	2	62330073	62412231	-	6319	protein_coding	dipeptidylpeptidase 4 [Source:MGI Symbol;Acc:MGI:94919]	-
ENSMUSG00000000394	Gcg	2	62474530	62483650	-	1494	protein_coding	glucagon [Source:MGI Symbol;Acc:MGI:95674]	-
ENSMUSG00000026896	Ifih1	2	62595798	62646255	-	8165	protein_coding	interferon induced with helicase C domain 1 [Source:MGI Symbol;Acc:MGI:1918836]	-
ENSMUSG00000026893	Gca	2	62664285	62694109	+	3409	protein_coding	grancalcin [Source:MGI Symbol;Acc:MGI:1918521]	-
ENSMUSG00000082127	Gm13577	2	64474745	64474949	-	205	processed_pseudogene	predicted gene 13577 [Source:MGI Symbol;Acc:MGI:3649301]	-
ENSMUSG00000034903	Cobll1	2	65088339	65239403	-	8342	protein_coding	Cobl-like 1 [Source:MGI Symbol;Acc:MGI:2442894]	-
ENSMUSG00000086881	Gm13594	2	65238756	65239675	+	476	antisense	predicted gene 13594 [Source:MGI Symbol;Acc:MGI:3702953]	-
ENSMUSG00000026994	Galnt3	2	66082766	66124994	-	4374	protein_coding	polypeptide N-acetylgalactosaminyltransferase 3 [Source:MGI Symbol;Acc:MGI:894695]	-
ENSMUSG00000034810	Scn7a	2	66673425	66784914	-	7338	protein_coding	sodium channel, voltage-gated, type VII, alpha [Source:MGI Symbol;Acc:MGI:102965]	-
ENSMUSG00000027030	Stk39	2	68210445	68472268	-	4955	protein_coding	serine/threonine kinase 39 [Source:MGI Symbol;Acc:MGI:1858416]	-
ENSMUSG00000075312	Gm13597	2	68554555	68554929	+	375	processed_pseudogene	predicted gene 13597 [Source:MGI Symbol;Acc:MGI:3651139]	-
ENSMUSG00000027035	Cers6	2	68861441	69114282	+	8875	protein_coding	ceramide synthase 6 [Source:MGI Symbol;Acc:MGI:2442564]	Homeobox
ENSMUSG00000034738	Nostrin	2	69135800	69189330	+	1888	protein_coding	nitric oxide synthase trafficker [Source:MGI Symbol;Acc:MGI:3606242]	-
ENSMUSG00000005233	Spc25	2	69193895	69206194	-	3188	protein_coding	SPC25, NDC80 kinetochore complex component, homolog (S. cerevisiae) [Source:MGI Symbol;Acc:MGI:1913692]	-
ENSMUSG00000027068	Dhrs9	2	69380445	69404533	+	4281	protein_coding	dehydrogenase/reductase (SDR family) member 9 [Source:MGI Symbol;Acc:MGI:2442798]	-
ENSMUSG00000063145	Bbs5	2	69647171	69667571	+	2445	protein_coding	Bardet-Biedl syndrome 5 (human) [Source:MGI Symbol;Acc:MGI:1919819]	-
ENSMUSG00000027086	Fastkd1	2	69686815	69713516	-	5853	protein_coding	FAST kinase domains 1 [Source:MGI Symbol;Acc:MGI:2444596]	-
ENSMUSG00000042133	Ppig	2	69722545	69754012	+	8122	protein_coding	peptidyl-prolyl isomerase G (cyclophilin G) [Source:MGI Symbol;Acc:MGI:2445173]	-
ENSMUSG00000027088	Phospho2	2	69789623	69800005	+	4335	protein_coding	phosphatase, orphan 2 [Source:MGI Symbol;Acc:MGI:1920623]	-
ENSMUSG00000042155	Klhl23	2	69821944	69836651	+	4925	protein_coding	kelch-like 23 [Source:MGI Symbol;Acc:MGI:2683536]	-
ENSMUSG00000068882	Ssb	2	69861562	69871846	+	2160	protein_coding	Sjogren syndrome antigen B [Source:MGI Symbol;Acc:MGI:98423]	-
ENSMUSG00000051730	Mettl5	2	69871198	69885615	-	2437	protein_coding	methyltransferase like 5 [Source:MGI Symbol;Acc:MGI:1922672]	-
ENSMUSG00000044308	Ubr3	2	69897246	70024013	+	9719	protein_coding	ubiquitin protein ligase E3 component n-recognin 3 [Source:MGI Symbol;Acc:MGI:1861100]	-
ENSMUSG00000047965	Rpl9-ps7	2	70458982	70459560	+	579	processed_pseudogene	ribosomal protein L9, pseudogene 7 [Source:MGI Symbol;Acc:MGI:3642824]	-
ENSMUSG00000014959	Gorasp2	2	70661576	70712636	+	4145	protein_coding	golgi reassembly stacking protein 2 [Source:MGI Symbol;Acc:MGI:2135962]	-
ENSMUSG00000041997	Tlk1	2	70712407	70825728	-	6474	protein_coding	tousled-like kinase 1 [Source:MGI Symbol;Acc:MGI:2441683]	-
ENSMUSG00000041975	Mettl8	2	70964561	71055583	-	5594	protein_coding	methyltransferase like 8 [Source:MGI Symbol;Acc:MGI:2385142]	-
ENSMUSG00000041966	Dcaf17	2	71055328	71099142	+	9806	protein_coding	DDB1 and CUL4 associated factor 17 [Source:MGI Symbol;Acc:MGI:1923013]	-
ENSMUSG00000027012	Dync1i2	2	71211706	71263303	+	8280	protein_coding	dynein cytoplasmic 1 intermediate chain 2 [Source:MGI Symbol;Acc:MGI:107750]	-
ENSMUSG00000027010	Slc25a12	2	71271063	71367749	-	7342	protein_coding	solute carrier family 25 (mitochondrial carrier, Aralar), member 12 [Source:MGI Symbol;Acc:MGI:1926080]	-
ENSMUSG00000027018	Hat1	2	71388958	71441622	+	2886	protein_coding	histone aminotransferase 1 [Source:MGI Symbol;Acc:MGI:96013]	-
ENSMUSG00000041921	Metap1d	2	71453276	71525194	+	4537	protein_coding	methionyl aminopeptidase type 1D (mitochondrial) [Source:MGI Symbol;Acc:MGI:1913809]	-
ENSMUSG00000027111	Itga6	2	71745616	71858416	+	9025	protein_coding	integrin alpha 6 [Source:MGI Symbol;Acc:MGI:96605]	-
ENSMUSG00000006494	Pdk1	2	71873224	71903858	+	7779	protein_coding	pyruvate dehydrogenase kinase, isoenzyme 1 [Source:MGI Symbol;Acc:MGI:1926119]	-
ENSMUSG00000004085	Map3k20	2	72285637	72442610	+	10175	protein_coding	mitogen-activated protein kinase kinase kinase 20 [Source:MGI Symbol;Acc:MGI:2443258]	-
ENSMUSG00000055612	Cdca7	2	72476159	72486893	+	3202	protein_coding	cell division cycle associated 7 [Source:MGI Symbol;Acc:MGI:1914203]	-
ENSMUSG00000027109	Sp3	2	72936427	72980446	-	4933	protein_coding	trans-acting transcription factor 3 [Source:MGI Symbol;Acc:MGI:1277166]	zf-C2H2
ENSMUSG00000079286	Gm11084	2	72971548	72986716	-	69	protein_coding	predicted gene 11084 [Source:MGI Symbol;Acc:MGI:3779315]	-
ENSMUSG00000063714	Sp3os	2	72979424	72988677	+	892	antisense	trans-acting transcription factor 3, opposite strand [Source:MGI Symbol;Acc:MGI:1914936]	-
ENSMUSG00000027108	Ola1	2	73092801	73218924	-	3561	protein_coding	Obg-like ATPase 1 [Source:MGI Symbol;Acc:MGI:1914309]	-
ENSMUSG00000041777	Cir1	2	73283105	73312701	-	3159	protein_coding	corepressor interacting with RBPJ, 1 [Source:MGI Symbol;Acc:MGI:1914185]	-
ENSMUSG00000008226	Scrn3	2	73312601	73337818	+	4815	protein_coding	secernin 3 [Source:MGI Symbol;Acc:MGI:1921866]	-
ENSMUSG00000075284	Wipf1	2	73429610	73529734	-	5896	protein_coding	WAS/WASL interacting protein family, member 1 [Source:MGI Symbol;Acc:MGI:2178801]	-
ENSMUSG00000027107	Chrna1	2	73563215	73580338	-	4386	protein_coding	cholinergic receptor, nicotinic, alpha polypeptide 1 (muscle) [Source:MGI Symbol;Acc:MGI:87885]	-
ENSMUSG00000056486	Chn1	2	73610660	73775346	-	6365	protein_coding	chimerin 1 [Source:MGI Symbol;Acc:MGI:1915674]	-
ENSMUSG00000027104	Atf2	2	73816509	73892639	-	8187	protein_coding	activating transcription factor 2 [Source:MGI Symbol;Acc:MGI:109349]	TF_bZIP
ENSMUSG00000018770	Atp5g3	2	73908447	73911326	-	2181	protein_coding	ATP synthase, H+ transporting, mitochondrial F0 complex, subunit C3 (subunit 9) [Source:MGI Symbol;Acc:MGI:2442035]	-
ENSMUSG00000075279	Mrpl23-ps1	2	74591330	74591909	-	580	processed_pseudogene	mitichondrial ribosomal protein L23, pseudogene 1 [Source:MGI Symbol;Acc:MGI:3650679]	-
ENSMUSG00000050368	Hoxd10	2	74691924	74695105	+	1816	protein_coding	homeobox D10 [Source:MGI Symbol;Acc:MGI:96202]	Homeobox
ENSMUSG00000043342	Hoxd9	2	74697727	74700208	+	2136	protein_coding	homeobox D9 [Source:MGI Symbol;Acc:MGI:96210]	Homeobox
ENSMUSG00000027102	Hoxd8	2	74704615	74707933	+	2744	protein_coding	homeobox D8 [Source:MGI Symbol;Acc:MGI:96209]	Homeobox
ENSMUSG00000027099	Mtx2	2	74825803	74878431	+	3675	protein_coding	metaxin 2 [Source:MGI Symbol;Acc:MGI:1859652]	-
ENSMUSG00000081406	Rps6-ps4	2	75191073	75191822	-	750	processed_pseudogene	ribosomal protein S6, pseudogene 4 [Source:MGI Symbol;Acc:MGI:3650907]	-
ENSMUSG00000059005	Hnrnpa3	2	75659261	75669407	+	5396	protein_coding	heterogeneous nuclear ribonucleoprotein A3 [Source:MGI Symbol;Acc:MGI:1917171]	-
ENSMUSG00000015839	Nfe2l2	2	75675513	75704641	-	3796	protein_coding	nuclear factor, erythroid derived 2, like 2 [Source:MGI Symbol;Acc:MGI:108420]	TF_bZIP
ENSMUSG00000086813	Gm13657	2	75777188	75782306	+	1939	processed_transcript	predicted gene 13657 [Source:MGI Symbol;Acc:MGI:3650031]	-
ENSMUSG00000081833	Gm13669	2	75808358	75808814	+	457	processed_pseudogene	predicted gene 13669 [Source:MGI Symbol;Acc:MGI:3651174]	-
ENSMUSG00000042410	Agps	2	75832177	75931350	+	9421	protein_coding	alkylglycerone phosphate synthase [Source:MGI Symbol;Acc:MGI:2443065]	-
ENSMUSG00000075273	Ttc30b	2	75935849	75938585	-	2737	protein_coding	tetratricopeptide repeat domain 30B [Source:MGI Symbol;Acc:MGI:1919671]	-
ENSMUSG00000042369	Rbm45	2	76369984	76383768	+	1898	protein_coding	RNA binding motif protein 45 [Source:MGI Symbol;Acc:MGI:2387367]	-
ENSMUSG00000002731	Prkra	2	76629898	76648015	-	2028	protein_coding	protein kinase, interferon inducible double stranded RNA dependent activator [Source:MGI Symbol;Acc:MGI:1344375]	-
ENSMUSG00000002732	Fkbp7	2	76663044	76673116	-	1485	protein_coding	FK506 binding protein 7 [Source:MGI Symbol;Acc:MGI:1336879]	-
ENSMUSG00000002733	Plekha3	2	76675281	76696828	+	3126	protein_coding	pleckstrin homology domain-containing, family A (phosphoinositide binding specific) member 3 [Source:MGI Symbol;Acc:MGI:1932515]	-
ENSMUSG00000042272	Sestd1	2	77180340	77280592	-	9857	protein_coding	SEC14 and spectrin domains 1 [Source:MGI Symbol;Acc:MGI:1916262]	-
ENSMUSG00000027014	Cwc22	2	77881159	77946375	-	6822	protein_coding	CWC22 spliceosome-associated protein [Source:MGI Symbol;Acc:MGI:2136773]	-
ENSMUSG00000027011	Ube2e3	2	78868124	78921293	+	4390	protein_coding	ubiquitin-conjugating enzyme E2E 3 [Source:MGI Symbol;Acc:MGI:107412]	-
ENSMUSG00000034701	Neurod1	2	79452521	79456751	-	2729	protein_coding	neurogenic differentiation 1 [Source:MGI Symbol;Acc:MGI:1339708]	bHLH
ENSMUSG00000027007	Ssfa2	2	79635352	79672966	+	5599	protein_coding	sperm specific antigen 2 [Source:MGI Symbol;Acc:MGI:1917849]	-
ENSMUSG00000027006	Dnajc10	2	80315466	80354043	+	5004	protein_coding	DnaJ heat shock protein family (Hsp40) member C10 [Source:MGI Symbol;Acc:MGI:1914111]	-
ENSMUSG00000027002	Nckap1	2	80500512	80581380	-	4964	protein_coding	NCK-associated protein 1 [Source:MGI Symbol;Acc:MGI:1355333]	-
ENSMUSG00000027001	Dusp19	2	80617045	80632361	+	2992	protein_coding	dual specificity phosphatase 19 [Source:MGI Symbol;Acc:MGI:1915332]	-
ENSMUSG00000026999	Nup35	2	80617236	80658906	+	3366	protein_coding	nucleoporin 35 [Source:MGI Symbol;Acc:MGI:1916732]	-
ENSMUSG00000106252	Mir684-1	2	80628705	80628790	-	86	miRNA	microRNA 684-1 [Source:MGI Symbol;Acc:MGI:3629628]	-
ENSMUSG00000064193	Gm4735	2	80837141	80838442	+	1302	processed_pseudogene	predicted gene 4735 [Source:MGI Symbol;Acc:MGI:3645521]	-
ENSMUSG00000081400	Gm13680	2	83353157	83353949	-	793	processed_pseudogene	predicted gene 13680 [Source:MGI Symbol;Acc:MGI:3652285]	-
ENSMUSG00000027091	Zc3h15	2	83644435	83664622	+	2789	protein_coding	zinc finger CCCH-type containing 15 [Source:MGI Symbol;Acc:MGI:1919747]	-
ENSMUSG00000027087	Itgav	2	83724397	83806916	+	10744	protein_coding	integrin alpha V [Source:MGI Symbol;Acc:MGI:96608]	-
ENSMUSG00000059588	Calcrl	2	84330626	84425411	-	4882	protein_coding	calcitonin receptor-like [Source:MGI Symbol;Acc:MGI:1926944]	-
ENSMUSG00000027082	Tfpi	2	84432855	84476775	-	5463	protein_coding	tissue factor pathway inhibitor [Source:MGI Symbol;Acc:MGI:1095418]	-
ENSMUSG00000034101	Ctnnd1	2	84600071	84650765	-	7319	protein_coding	catenin (cadherin associated protein), delta 1 [Source:MGI Symbol;Acc:MGI:105100]	-
ENSMUSG00000076437	Selenoh	2	84669215	84670770	-	1131	protein_coding	selenoprotein H [Source:MGI Symbol;Acc:MGI:1919907]	-
ENSMUSG00000050043	Tmx2	2	84671316	84679140	-	2330	protein_coding	thioredoxin-related transmembrane protein 2 [Source:MGI Symbol;Acc:MGI:1914208]	-
ENSMUSG00000027080	Med19	2	84678402	84688215	+	2059	protein_coding	mediator complex subunit 19 [Source:MGI Symbol;Acc:MGI:1914234]	-
ENSMUSG00000034075	Zdhhc5	2	84687970	84715180	-	5047	protein_coding	zinc finger, DHHC domain containing 5 [Source:MGI Symbol;Acc:MGI:1923573]	-
ENSMUSG00000027079	Clp1	2	84722104	84727350	-	2672	protein_coding	CLP1, cleavage and polyadenylation factor I subunit [Source:MGI Symbol;Acc:MGI:2138968]	-
ENSMUSG00000023224	Serping1	2	84765387	84775444	-	2325	protein_coding	serine (or cysteine) peptidase inhibitor, clade G, member 1 [Source:MGI Symbol;Acc:MGI:894696]	-
ENSMUSG00000027078	Ube2l6	2	84798828	84810335	+	1996	protein_coding	ubiquitin-conjugating enzyme E2L 6 [Source:MGI Symbol;Acc:MGI:1914500]	-
ENSMUSG00000027076	Timm10	2	84826997	84830213	+	815	protein_coding	translocase of inner mitochondrial membrane 10 [Source:MGI Symbol;Acc:MGI:1353429]	-
ENSMUSG00000027074	Slc43a3	2	84936579	84958509	+	4464	protein_coding	solute carrier family 43, member 3 [Source:MGI Symbol;Acc:MGI:1931054]	-
ENSMUSG00000027067	Ssrp1	2	85037234	85047109	+	3737	protein_coding	structure specific recognition protein 1 [Source:MGI Symbol;Acc:MGI:107912]	HMG
ENSMUSG00000033955	Tnks1bp1	2	85048022	85073048	+	6184	protein_coding	tankyrase 1 binding protein 1 [Source:MGI Symbol;Acc:MGI:2446193]	-
ENSMUSG00000082908	Gm13736	2	87526145	87526397	+	253	processed_pseudogene	predicted gene 13736 [Source:MGI Symbol;Acc:MGI:3650137]	-
ENSMUSG00000025314	Ptprj	2	90429754	90580647	-	8352	protein_coding	protein tyrosine phosphatase, receptor type, J [Source:MGI Symbol;Acc:MGI:104574]	-
ENSMUSG00000051329	Nup160	2	90677215	90736328	+	8761	protein_coding	nucleoporin 160 [Source:MGI Symbol;Acc:MGI:1926227]	-
ENSMUSG00000008200	Fnbp4	2	90745370	90781021	+	6583	protein_coding	formin binding protein 4 [Source:MGI Symbol;Acc:MGI:1860513]	-
ENSMUSG00000027282	Mtch2	2	90847155	90866810	+	8490	protein_coding	mitochondrial carrier 2 [Source:MGI Symbol;Acc:MGI:1929260]	-
ENSMUSG00000040794	C1qtnf4	2	90885860	90890525	+	1290	protein_coding	C1q and tumor necrosis factor related protein 4 [Source:MGI Symbol;Acc:MGI:1914695]	-
ENSMUSG00000005510	Ndufs3	2	90894634	90904827	-	2178	protein_coding	NADH:ubiquinone oxidoreductase core subunit S3 [Source:MGI Symbol;Acc:MGI:1915599]	-
ENSMUSG00000063235	Ptpmt1	2	90908716	90918258	-	3684	processed_transcript	protein tyrosine phosphatase, mitochondrial 1 [Source:MGI Symbol;Acc:MGI:1913711]	-
ENSMUSG00000005506	Celf1	2	90940382	91019497	+	8446	protein_coding	CUGBP, Elav-like family member 1 [Source:MGI Symbol;Acc:MGI:1342295]	-
ENSMUSG00000002102	Psmc3	2	91054009	91066369	+	2607	protein_coding	proteasome (prosome, macropain) 26S subunit, ATPase 3 [Source:MGI Symbol;Acc:MGI:1098754]	-
ENSMUSG00000002105	Slc39a13	2	91061791	91070417	-	4869	protein_coding	solute carrier family 39 (metal ion transporter), member 13 [Source:MGI Symbol;Acc:MGI:1915677]	-
ENSMUSG00000002111	Spi1	2	91082390	91115756	+	2695	protein_coding	spleen focus forming virus (SFFV) proviral integration oncogene [Source:MGI Symbol;Acc:MGI:98282]	ETS
ENSMUSG00000040687	Madd	2	91137360	91183837	-	9086	protein_coding	MAP-kinase activating death domain [Source:MGI Symbol;Acc:MGI:2444672]	-
ENSMUSG00000002108	Nr1h3	2	91184061	91202834	-	2515	protein_coding	nuclear receptor subfamily 1, group H, member 3 [Source:MGI Symbol;Acc:MGI:1352462]	THR-like
ENSMUSG00000002103	Acp2	2	91202885	91214098	+	5186	protein_coding	acid phosphatase 2, lysosomal [Source:MGI Symbol;Acc:MGI:87882]	-
ENSMUSG00000027257	Pacsin3	2	91255954	91264679	+	4327	protein_coding	protein kinase C and casein kinase substrate in neurons 3 [Source:MGI Symbol;Acc:MGI:1891410]	-
ENSMUSG00000027255	Arfgap2	2	91264974	91276931	+	4129	protein_coding	ADP-ribosylation factor GTPase activating protein 2 [Source:MGI Symbol;Acc:MGI:1924288]	-
ENSMUSG00000040591	1110051M20Rik	2	91275068	91444704	-	5202	protein_coding	RIKEN cDNA 1110051M20 gene [Source:MGI Symbol;Acc:MGI:1915079]	-
ENSMUSG00000027253	Lrp4	2	91457511	91513779	+	10504	protein_coding	low density lipoprotein receptor-related protein 4 [Source:MGI Symbol;Acc:MGI:2442252]	-
ENSMUSG00000040549	Ckap5	2	91526762	91620664	+	9462	protein_coding	cytoskeleton associated protein 5 [Source:MGI Symbol;Acc:MGI:1923036]	-
ENSMUSG00000075040	Zfp408	2	91643669	91649791	-	4008	protein_coding	zinc finger protein 408 [Source:MGI Symbol;Acc:MGI:2685857]	zf-C2H2
ENSMUSG00000027247	Arhgap1	2	91649860	91672326	+	4275	protein_coding	Rho GTPase activating protein 1 [Source:MGI Symbol;Acc:MGI:2445003]	-
ENSMUSG00000027244	Atg13	2	91674618	91710576	-	4368	protein_coding	autophagy related 13 [Source:MGI Symbol;Acc:MGI:1196429]	-
ENSMUSG00000027243	Harbi1	2	91710852	91721545	+	5588	protein_coding	harbinger transposase derived 1 [Source:MGI Symbol;Acc:MGI:2443194]	-
ENSMUSG00000040506	Ambra1	2	91730134	91918849	+	6122	protein_coding	autophagy/beclin 1 regulator 1 [Source:MGI Symbol;Acc:MGI:2443564]	-
ENSMUSG00000040495	Chrm4	2	91927249	91928688	+	1440	protein_coding	cholinergic receptor, muscarinic 4 [Source:MGI Symbol;Acc:MGI:88399]	-
ENSMUSG00000027239	Mdk	2	91929805	91932297	-	1324	protein_coding	midkine [Source:MGI Symbol;Acc:MGI:96949]	-
ENSMUSG00000040479	Dgkz	2	91932824	91975864	-	6270	protein_coding	diacylglycerol kinase zeta [Source:MGI Symbol;Acc:MGI:1278339]	-
ENSMUSG00000027230	Creb3l1	2	91982328	92024502	-	2603	protein_coding	cAMP responsive element binding protein 3-like 1 [Source:MGI Symbol;Acc:MGI:1347062]	TF_bZIP
ENSMUSG00000058318	Phf21a	2	92093117	92364666	+	8561	protein_coding	PHD finger protein 21A [Source:MGI Symbol;Acc:MGI:2384756]	-
ENSMUSG00000027222	Pex16	2	92374676	92381217	+	1775	protein_coding	peroxisomal biogenesis factor 16 [Source:MGI Symbol;Acc:MGI:1338829]	-
ENSMUSG00000044916	1700029I15Rik	2	92382538	92385708	+	1348	protein_coding	RIKEN cDNA 1700029I15 gene [Source:MGI Symbol;Acc:MGI:1916742]	-
ENSMUSG00000027223	Mapk8ip1	2	92383676	92401263	-	4644	protein_coding	mitogen-activated protein kinase 8 interacting protein 1 [Source:MGI Symbol;Acc:MGI:1309464]	-
ENSMUSG00000068742	Cry2	2	92403646	92434043	-	6320	protein_coding	cryptochrome 2 (photolyase-like) [Source:MGI Symbol;Acc:MGI:1270859]	-
ENSMUSG00000049922	Slc35c1	2	92452764	92460538	-	3275	protein_coding	solute carrier family 35, member C1 [Source:MGI Symbol;Acc:MGI:2443301]	-
ENSMUSG00000027220	Syt13	2	92915098	92956058	+	3761	protein_coding	synaptotagmin XIII [Source:MGI Symbol;Acc:MGI:1933945]	-
ENSMUSG00000068735	Trp53i11	2	93187548	93201759	+	3690	protein_coding	transformation related protein 53 inducible protein 11 [Source:MGI Symbol;Acc:MGI:2670995]	-
ENSMUSG00000027215	Cd82	2	93419111	93463140	-	3005	protein_coding	CD82 antigen [Source:MGI Symbol;Acc:MGI:104651]	-
ENSMUSG00000027198	Ext2	2	93661028	93822568	-	7328	protein_coding	exostoses (multiple) 2 [Source:MGI Symbol;Acc:MGI:108050]	-
ENSMUSG00000087006	Gm13889	2	93955810	93957201	-	1392	protein_coding	predicted gene 13889 [Source:MGI Symbol;Acc:MGI:3652053]	-
ENSMUSG00000040174	Alkbh3	2	93980550	94010807	-	3159	protein_coding	alkB homolog 3, alpha-ketoglutarate-dependent dioxygenase [Source:MGI Symbol;Acc:MGI:1916363]	-
ENSMUSG00000027195	Hsd17b12	2	94032689	94157964	-	2407	protein_coding	hydroxysteroid (17-beta) dehydrogenase 12 [Source:MGI Symbol;Acc:MGI:1926967]	-
ENSMUSG00000027194	Ttc17	2	94300767	94406689	-	8984	protein_coding	tetratricopeptide repeat domain 17 [Source:MGI Symbol;Acc:MGI:1921819]	-
ENSMUSG00000081476	Itpa-ps1	2	94384502	94385098	-	597	processed_pseudogene	inosine triphosphatase (nucleoside triphosphate pyrophosphatase) pseudogene 1 [Source:MGI Symbol;Acc:MGI:3613363]	-
ENSMUSG00000045464	2810002D19Rik	2	94406151	94411682	+	2040	processed_transcript	RIKEN cDNA 2810002D19 gene [Source:MGI Symbol;Acc:MGI:1913707]	-
ENSMUSG00000027193	Api5	2	94411682	94438136	-	4545	protein_coding	apoptosis inhibitor 5 [Source:MGI Symbol;Acc:MGI:1888993]	-
ENSMUSG00000082820	Gm13803	2	97949191	97949679	-	489	processed_pseudogene	predicted gene 13803 [Source:MGI Symbol;Acc:MGI:3651056]	-
ENSMUSG00000027165	B230118H07Rik	2	101560781	101649532	-	4289	protein_coding	RIKEN cDNA B230118H07 gene [Source:MGI Symbol;Acc:MGI:1915420]	-
ENSMUSG00000027164	Traf6	2	101678429	101701669	+	7883	protein_coding	TNF receptor-associated factor 6 [Source:MGI Symbol;Acc:MGI:108072]	-
ENSMUSG00000027163	Commd9	2	101886247	101901646	+	1602	protein_coding	COMM domain containing 9 [Source:MGI Symbol;Acc:MGI:1923751]	-
ENSMUSG00000048058	Ldlrad3	2	101950203	102186385	-	6023	protein_coding	low density lipoprotein receptor class A domain containing 3 [Source:MGI Symbol;Acc:MGI:2138856]	-
ENSMUSG00000027189	Trim44	2	102300119	102407828	-	5645	protein_coding	tripartite motif-containing 44 [Source:MGI Symbol;Acc:MGI:1931835]	-
ENSMUSG00000083306	Gm13868	2	102311914	102312207	-	294	processed_pseudogene	predicted gene 13868 [Source:MGI Symbol;Acc:MGI:3651789]	-
ENSMUSG00000075012	Fjx1	2	102449366	102452499	-	3134	protein_coding	four jointed box 1 [Source:MGI Symbol;Acc:MGI:1341907]	-
ENSMUSG00000027188	Pamr1	2	102550012	102643041	+	6046	protein_coding	peptidase domain containing associated with muscle regeneration 1 [Source:MGI Symbol;Acc:MGI:2445082]	-
ENSMUSG00000005087	Cd44	2	102811141	102901665	-	6776	protein_coding	CD44 antigen [Source:MGI Symbol;Acc:MGI:88338]	-
ENSMUSG00000010914	Pdhx	2	103021075	103073513	-	3930	protein_coding	pyruvate dehydrogenase complex, component X [Source:MGI Symbol;Acc:MGI:1351627]	-
ENSMUSG00000010911	Apip	2	103073675	103092644	+	1000	protein_coding	APAF1 interacting protein [Source:MGI Symbol;Acc:MGI:1926788]	-
ENSMUSG00000012350	Ehf	2	103263433	103303278	-	5576	protein_coding	ets homologous factor [Source:MGI Symbol;Acc:MGI:1270840]	ETS
ENSMUSG00000027187	Cat	2	103453849	103485160	-	2613	protein_coding	catalase [Source:MGI Symbol;Acc:MGI:88271]	-
ENSMUSG00000027185	Nat10	2	103721256	103761270	-	7199	protein_coding	N-acetyltransferase 10 [Source:MGI Symbol;Acc:MGI:2138939]	-
ENSMUSG00000027184	Caprin1	2	103762941	103797649	-	10219	protein_coding	cell cycle associated protein 1 [Source:MGI Symbol;Acc:MGI:1858234]	-
ENSMUSG00000032698	Lmo2	2	103957986	103981878	+	2166	protein_coding	LIM domain only 2 [Source:MGI Symbol;Acc:MGI:102811]	-
ENSMUSG00000027180	Fbxo3	2	104027721	104063240	+	7237	protein_coding	F-box protein 3 [Source:MGI Symbol;Acc:MGI:1929084]	-
ENSMUSG00000032679	Cd59a	2	104095801	104115354	+	1811	protein_coding	CD59a antigen [Source:MGI Symbol;Acc:MGI:109177]	-
ENSMUSG00000027177	Hipk3	2	104426481	104494446	-	7987	protein_coding	homeodomain interacting protein kinase 3 [Source:MGI Symbol;Acc:MGI:1314882]	-
ENSMUSG00000027176	Cstf3	2	104590523	104665429	+	5879	protein_coding	cleavage stimulation factor, 3' pre-RNA, subunit 3 [Source:MGI Symbol;Acc:MGI:1351825]	-
ENSMUSG00000074994	Qser1	2	104754795	104816760	-	9037	protein_coding	glutamine and serine rich 1 [Source:MGI Symbol;Acc:MGI:2138986]	-
ENSMUSG00000027170	Eif3m	2	104999656	105017080	-	2590	protein_coding	eukaryotic translation initiation factor 3, subunit M [Source:MGI Symbol;Acc:MGI:1351744]	-
ENSMUSG00000005973	Rcn1	2	105386291	105399319	-	3196	protein_coding	reticulocalbin 1 [Source:MGI Symbol;Acc:MGI:104559]	-
ENSMUSG00000080859	Rpl10-ps1	2	105554201	105554845	-	645	transcribed_processed_pseudogene	ribosomal protein L10, pseudogene 1 [Source:MGI Symbol;Acc:MGI:3650909]	-
ENSMUSG00000027167	Elp4	2	105701027	105904564	-	3318	protein_coding	elongator acetyltransferase complex subunit 4 [Source:MGI Symbol;Acc:MGI:1925016]	-
ENSMUSG00000042670	Immp1l	2	105904638	105965558	+	955	protein_coding	IMP1 inner mitochondrial membrane peptidase-like (S. cerevisiae) [Source:MGI Symbol;Acc:MGI:1913791]	-
ENSMUSG00000027166	Dnajc24	2	105966709	106003549	-	1369	protein_coding	DnaJ heat shock protein family (Hsp40) member C24 [Source:MGI Symbol;Acc:MGI:1919522]	-
ENSMUSG00000027122	Arl14ep	2	106962527	106974424	-	5313	protein_coding	ADP-ribosylation factor-like 14 effector protein [Source:MGI Symbol;Acc:MGI:1926020]	-
ENSMUSG00000063684	Gm13910	2	108948806	108950233	+	1428	processed_pseudogene	predicted gene 13910 [Source:MGI Symbol;Acc:MGI:3651143]	-
ENSMUSG00000057234	Mettl15	2	109092297	109280748	-	2275	protein_coding	methyltransferase like 15 [Source:MGI Symbol;Acc:MGI:1924144]	-
ENSMUSG00000027162	Lin7c	2	109890853	109901003	+	4521	protein_coding	lin-7 homolog C (C. elegans) [Source:MGI Symbol;Acc:MGI:1330839]	-
ENSMUSG00000050199	Lgr4	2	109917647	110014257	+	5884	protein_coding	leucine-rich repeat-containing G protein-coupled receptor 4 [Source:MGI Symbol;Acc:MGI:1891468]	-
ENSMUSG00000027160	Ccdc34	2	110017817	110173360	+	6558	protein_coding	coiled-coil domain containing 34 [Source:MGI Symbol;Acc:MGI:1915451]	-
ENSMUSG00000074971	Fibin	2	110360917	110363183	-	2267	protein_coding	fin bud initiation factor homolog (zebrafish) [Source:MGI Symbol;Acc:MGI:1914856]	-
ENSMUSG00000027134	Lpcat4	2	112239468	112247111	+	2823	protein_coding	lysophosphatidylcholine acyltransferase 4 [Source:MGI Symbol;Acc:MGI:2138993]	-
ENSMUSG00000027133	Nop10	2	112261926	112263269	+	1109	protein_coding	NOP10 ribonucleoprotein [Source:MGI Symbol;Acc:MGI:1913431]	-
ENSMUSG00000027130	Slc12a6	2	112265825	112363163	+	10165	protein_coding	solute carrier family 12, member 6 [Source:MGI Symbol;Acc:MGI:2135960]	-
ENSMUSG00000027131	Emc4	2	112363011	112368027	-	1052	protein_coding	ER membrane protein complex subunit 4 [Source:MGI Symbol;Acc:MGI:1915282]	-
ENSMUSG00000027132	Katnbl1	2	112379211	112414240	+	4051	protein_coding	katanin p80 subunit B like 1 [Source:MGI Symbol;Acc:MGI:1919675]	-
ENSMUSG00000055943	Emc7	2	112454997	112472162	+	5826	protein_coding	ER membrane protein complex subunit 7 [Source:MGI Symbol;Acc:MGI:1920274]	-
ENSMUSG00000003604	Aven	2	112492964	112634573	+	5001	protein_coding	apoptosis, caspase activation inhibitor [Source:MGI Symbol;Acc:MGI:1921518]	-
ENSMUSG00000044042	Fmn1	2	113327736	113716767	+	15397	protein_coding	formin 1 [Source:MGI Symbol;Acc:MGI:101815]	-
ENSMUSG00000023236	Scg5	2	113776362	113829121	-	1569	protein_coding	secretogranin V [Source:MGI Symbol;Acc:MGI:98289]	-
ENSMUSG00000041219	Arhgap11a	2	113831492	113848661	-	5332	protein_coding	Rho GTPase activating protein 11A [Source:MGI Symbol;Acc:MGI:2444300]	-
ENSMUSG00000040383	Aqr	2	114101170	114187024	-	11805	protein_coding	aquarius [Source:MGI Symbol;Acc:MGI:1276102]	-
ENSMUSG00000040321	Zfp770	2	114193461	114201469	-	6793	protein_coding	zinc finger protein 770 [Source:MGI Symbol;Acc:MGI:2445100]	zf-C2H2
ENSMUSG00000040282	BC052040	2	115581716	115778768	+	4349	protein_coding	cDNA sequence BC052040 [Source:MGI Symbol;Acc:MGI:3026886]	-
ENSMUSG00000081787	Gm13991	2	116527843	116528490	-	648	processed_pseudogene	predicted gene 13991 [Source:MGI Symbol;Acc:MGI:3651689]	-
ENSMUSG00000027351	Spred1	2	117121374	117182279	+	6784	protein_coding	sprouty protein with EVH-1 domain 1, related sequence [Source:MGI Symbol;Acc:MGI:2150016]	-
ENSMUSG00000027349	Fam98b	2	117249739	117271540	+	3390	protein_coding	family with sequence similarity 98, member B [Source:MGI Symbol;Acc:MGI:1915465]	-
ENSMUSG00000040152	Thbs1	2	118111876	118127133	+	6073	protein_coding	thrombospondin 1 [Source:MGI Symbol;Acc:MGI:98737]	-
ENSMUSG00000005102	Eif2ak4	2	118388618	118475234	+	7457	protein_coding	eukaryotic translation initiation factor 2 alpha kinase 4 [Source:MGI Symbol;Acc:MGI:1353427]	-
ENSMUSG00000009549	Srp14	2	118475850	118479711	-	1195	protein_coding	signal recognition particle 14 [Source:MGI Symbol;Acc:MGI:107169]	-
ENSMUSG00000040093	Bmf	2	118528757	118549687	-	5253	protein_coding	BCL2 modifying factor [Source:MGI Symbol;Acc:MGI:2176433]	-
ENSMUSG00000040084	Bub1b	2	118598211	118641591	+	4275	protein_coding	BUB1B, mitotic checkpoint serine/threonine kinase [Source:MGI Symbol;Acc:MGI:1333889]	-
ENSMUSG00000074918	Inafm2	2	118745758	118748810	+	3053	protein_coding	InaF motif containing 2 [Source:MGI Symbol;Acc:MGI:1915354]	-
ENSMUSG00000045838	Ccdc9b	2	118754158	118762661	-	4779	protein_coding	coiled-coil domain containing 9B [Source:MGI Symbol;Acc:MGI:2685199]	-
ENSMUSG00000046804	Phgr1	2	118772769	118778165	+	547	protein_coding	proline/histidine/glycine-rich 1 [Source:MGI Symbol;Acc:MGI:1858382]	-
ENSMUSG00000040035	Disp2	2	118779719	118811293	+	9555	protein_coding	dispatched RND tramsporter family member 2 [Source:MGI Symbol;Acc:MGI:2388733]	-
ENSMUSG00000027331	Knstrn	2	118814003	118853957	+	5158	protein_coding	kinetochore-localized astrin/SPAG5 binding [Source:MGI Symbol;Acc:MGI:1289298]	-
ENSMUSG00000027332	Ivd	2	118861954	118882909	+	5505	protein_coding	isovaleryl coenzyme A dehydrogenase [Source:MGI Symbol;Acc:MGI:1929242]	-
ENSMUSG00000040007	Bahd1	2	118900377	118924528	+	4664	protein_coding	bromo adjacent homology domain containing 1 [Source:MGI Symbol;Acc:MGI:2139371]	-
ENSMUSG00000074916	Chst14	2	118926496	118928585	+	2090	protein_coding	carbohydrate (N-acetylgalactosamine 4-0) sulfotransferase 14 [Source:MGI Symbol;Acc:MGI:1919386]	-
ENSMUSG00000039983	Ccdc32	2	119017779	119029393	-	2214	protein_coding	coiled-coil domain containing 32 [Source:MGI Symbol;Acc:MGI:2685477]	-
ENSMUSG00000027323	Rad51	2	119112793	119147445	+	6649	protein_coding	RAD51 recombinase [Source:MGI Symbol;Acc:MGI:97890]	-
ENSMUSG00000070730	Rmdn3	2	119137001	119157034	-	3537	protein_coding	regulator of microtubule dynamics 3 [Source:MGI Symbol;Acc:MGI:1915059]	-
ENSMUSG00000046814	Gchfr	2	119167773	119172390	+	645	protein_coding	GTP cyclohydrolase I feedback regulator [Source:MGI Symbol;Acc:MGI:2443977]	-
ENSMUSG00000034278	Dnajc17	2	119172500	119208795	-	1308	protein_coding	DnaJ heat shock protein family (Hsp40) member C17 [Source:MGI Symbol;Acc:MGI:1916658]	-
ENSMUSG00000068580	Zfyve19	2	119208617	119217049	+	3255	protein_coding	zinc finger, FYVE domain containing 19 [Source:MGI Symbol;Acc:MGI:1919258]	-
ENSMUSG00000027317	Ppp1r14d	2	119218119	119229906	-	852	protein_coding	protein phosphatase 1, regulatory inhibitor subunit 14D [Source:MGI Symbol;Acc:MGI:1919362]	-
ENSMUSG00000027315	Spint1	2	119237362	119249527	+	2767	protein_coding	serine protease inhibitor, Kunitz type 1 [Source:MGI Symbol;Acc:MGI:1338033]	-
ENSMUSG00000034216	Vps18	2	119288740	119298453	+	4786	protein_coding	VPS18 CORVET/HOPS core subunit [Source:MGI Symbol;Acc:MGI:2443626]	-
ENSMUSG00000074912	Gm14207	2	119321187	119326194	-	1054	processed_transcript	predicted gene 14207 [Source:MGI Symbol;Acc:MGI:3649550]	-
ENSMUSG00000027314	Dll4	2	119325784	119335962	+	3852	protein_coding	delta like canonical Notch ligand 4 [Source:MGI Symbol;Acc:MGI:1859388]	-
ENSMUSG00000034154	Ino80	2	119373042	119477687	-	6803	protein_coding	INO80 complex subunit [Source:MGI Symbol;Acc:MGI:1915392]	-
ENSMUSG00000014077	Chp1	2	119547697	119587027	+	3499	protein_coding	calcineurin-like EF hand protein 1 [Source:MGI Symbol;Acc:MGI:1927185]	-
ENSMUSG00000085438	1700020I14Rik	2	119594297	119607502	+	8306	lincRNA	RIKEN cDNA 1700020I14 gene [Source:MGI Symbol;Acc:MGI:1913852]	-
ENSMUSG00000072980	Oip5	2	119609512	119618469	-	1778	protein_coding	Opa interacting protein 5 [Source:MGI Symbol;Acc:MGI:1917895]	-
ENSMUSG00000027306	Nusap1	2	119618298	119651244	+	4059	protein_coding	nucleolar and spindle associated protein 1 [Source:MGI Symbol;Acc:MGI:2675669]	-
ENSMUSG00000027305	Ndufaf1	2	119655446	119662827	-	1501	protein_coding	NADH:ubiquinone oxidoreductase complex assembly factor 1 [Source:MGI Symbol;Acc:MGI:1916952]	-
ENSMUSG00000082029	H3f3c	2	119665626	119666036	-	411	processed_pseudogene	H3 histone, family 3C [Source:MGI Symbol;Acc:MGI:3650546]	-
ENSMUSG00000027304	Rtf1	2	119675068	119735407	+	5731	protein_coding	RTF1, Paf1/RNA polymerase II complex component [Source:MGI Symbol;Acc:MGI:1309480]	-
ENSMUSG00000027296	Itpka	2	119742337	119751263	+	1818	protein_coding	inositol 1,4,5-trisphosphate 3-kinase A [Source:MGI Symbol;Acc:MGI:1333822]	-
ENSMUSG00000034032	Rpap1	2	119763304	119787537	-	6636	protein_coding	RNA polymerase II associated protein 1 [Source:MGI Symbol;Acc:MGI:1916175]	-
ENSMUSG00000027298	Tyro3	2	119797733	119818104	+	6198	protein_coding	TYRO3 protein tyrosine kinase 3 [Source:MGI Symbol;Acc:MGI:104294]	-
ENSMUSG00000033943	Mga	2	119897228	119969581	+	15340	protein_coding	MAX gene associated [Source:MGI Symbol;Acc:MGI:1352483]	T-box
ENSMUSG00000033902	Mapkbp1	2	119972699	120027408	+	7602	protein_coding	mitogen-activated protein kinase binding protein 1 [Source:MGI Symbol;Acc:MGI:1347004]	-
ENSMUSG00000027293	Ehd4	2	120089175	120154606	-	4007	protein_coding	EH-domain containing 4 [Source:MGI Symbol;Acc:MGI:1919619]	-
ENSMUSG00000027291	Vps39	2	120316461	120353137	-	8605	protein_coding	VPS39 HOPS complex subunit [Source:MGI Symbol;Acc:MGI:2443189]	-
ENSMUSG00000033808	Tmem87a	2	120355312	120404113	-	7528	protein_coding	transmembrane protein 87A [Source:MGI Symbol;Acc:MGI:2441844]	-
ENSMUSG00000062646	Ganc	2	120403896	120461700	+	9096	protein_coding	glucosidase, alpha; neutral C [Source:MGI Symbol;Acc:MGI:1923301]	-
ENSMUSG00000027288	Zfp106	2	120506820	120563843	-	10429	protein_coding	zinc finger protein 106 [Source:MGI Symbol;Acc:MGI:1270153]	-
ENSMUSG00000027287	Snap23	2	120567671	120601255	+	4293	protein_coding	synaptosomal-associated protein 23 [Source:MGI Symbol;Acc:MGI:109356]	-
ENSMUSG00000027286	Lrrc57	2	120604238	120609520	-	2227	protein_coding	leucine rich repeat containing 57 [Source:MGI Symbol;Acc:MGI:1913856]	-
ENSMUSG00000027285	Haus2	2	120609383	120621560	+	3218	protein_coding	HAUS augmin-like complex, subunit 2 [Source:MGI Symbol;Acc:MGI:1913546]	-
ENSMUSG00000090100	Ttbk2	2	120732816	120850604	-	11406	protein_coding	tau tubulin kinase 2 [Source:MGI Symbol;Acc:MGI:2155779]	-
ENSMUSG00000027272	Ubr1	2	120860269	120970715	-	9889	protein_coding	ubiquitin protein ligase E3 component n-recognin 1 [Source:MGI Symbol;Acc:MGI:1277977]	-
ENSMUSG00000054484	Tmem62	2	120977017	121007852	+	3348	protein_coding	transmembrane protein 62 [Source:MGI Symbol;Acc:MGI:2139461]	-
ENSMUSG00000023572	Ccndbp1	2	121008403	121016904	+	3469	protein_coding	cyclin D-type binding-protein 1 [Source:MGI Symbol;Acc:MGI:109595]	-
ENSMUSG00000074890	Lcmt2	2	121128307	121140653	-	3350	protein_coding	leucine carboxyl methyltransferase 2 [Source:MGI Symbol;Acc:MGI:1353659]	-
ENSMUSG00000027259	Adal	2	121140428	121156680	+	5317	protein_coding	adenosine deaminase-like [Source:MGI Symbol;Acc:MGI:1923144]	-
ENSMUSG00000050619	Zscan29	2	121158273	121171125	-	7169	protein_coding	zinc finger SCAN domains 29 [Source:MGI Symbol;Acc:MGI:2139317]	zf-C2H2
ENSMUSG00000027254	Map1a	2	121289600	121310832	+	12166	protein_coding	microtubule-associated protein 1 A [Source:MGI Symbol;Acc:MGI:1306776]	-
ENSMUSG00000033526	Ppip5k1	2	121310561	121355396	-	12486	protein_coding	diphosphoinositol pentakisphosphate kinase 1 [Source:MGI Symbol;Acc:MGI:2443281]	-
ENSMUSG00000000308	Ckmt1	2	121357714	121363737	+	2496	protein_coding	creatine kinase, mitochondrial 1, ubiquitous [Source:MGI Symbol;Acc:MGI:99441]	-
ENSMUSG00000027248	Pdia3	2	121413775	121438687	+	3139	protein_coding	protein disulfide isomerase associated 3 [Source:MGI Symbol;Acc:MGI:95834]	-
ENSMUSG00000074884	Serf2	2	121449195	121458313	+	5455	protein_coding	small EDRK-rich factor 2 [Source:MGI Symbol;Acc:MGI:1337041]	-
ENSMUSG00000048222	Mfap1b	2	121460235	121474067	-	3362	protein_coding	microfibrillar-associated protein 1B [Source:MGI Symbol;Acc:MGI:3694697]	-
ENSMUSG00000084407	Gm14018	2	121485432	121491512	+	455	unprocessed_pseudogene	predicted gene 14018 [Source:MGI Symbol;Acc:MGI:3649456]	-
ENSMUSG00000068479	Mfap1a	2	121491911	121506665	-	4198	protein_coding	microfibrillar-associated protein 1A [Source:MGI Symbol;Acc:MGI:1914782]	-
ENSMUSG00000027242	Wdr76	2	121506723	121544860	+	6305	protein_coding	WD repeat domain 76 [Source:MGI Symbol;Acc:MGI:1926186]	-
ENSMUSG00000060227	Casc4	2	121866970	121936220	+	5858	protein_coding	cancer susceptibility candidate 4 [Source:MGI Symbol;Acc:MGI:2443129]	-
ENSMUSG00000033411	Ctdspl2	2	121956001	122013642	+	9251	protein_coding	CTD (carboxy-terminal domain, RNA polymerase II, polypeptide A) small phosphatase like 2 [Source:MGI Symbol;Acc:MGI:1196405]	-
ENSMUSG00000027236	Eif3j1	2	122028546	122056598	+	5830	protein_coding	eukaryotic translation initiation factor 3, subunit J1 [Source:MGI Symbol;Acc:MGI:1925905]	-
ENSMUSG00000033396	Spg11	2	122053520	122118386	-	8042	protein_coding	SPG11, spatacsin vesicle trafficking associated [Source:MGI Symbol;Acc:MGI:2444989]	-
ENSMUSG00000060802	B2m	2	122147686	122153083	+	860	protein_coding	beta-2 microglobulin [Source:MGI Symbol;Acc:MGI:88127]	-
ENSMUSG00000070692	Rps12-ps10	2	122219993	122220391	+	399	processed_pseudogene	ribosomal protein S12, pseudogene 10 [Source:MGI Symbol;Acc:MGI:3649508]	-
ENSMUSG00000027227	Sord	2	122234749	122265340	+	2352	protein_coding	sorbitol dehydrogenase [Source:MGI Symbol;Acc:MGI:98266]	-
ENSMUSG00000068452	Duox2	2	122279247	122298165	-	6403	protein_coding	dual oxidase 2 [Source:MGI Symbol;Acc:MGI:3036280]	-
ENSMUSG00000027225	Duoxa2	2	122298900	122302885	+	1592	protein_coding	dual oxidase maturation factor 2 [Source:MGI Symbol;Acc:MGI:1914061]	-
ENSMUSG00000033256	Shf	2	122348892	122369162	-	2305	protein_coding	Src homology 2 domain containing F [Source:MGI Symbol;Acc:MGI:3613669]	-
ENSMUSG00000027199	Gatm	2	122594467	122611303	-	3001	protein_coding	glycine amidinotransferase (L-arginine:glycine amidinotransferase) [Source:MGI Symbol;Acc:MGI:1914342]	-
ENSMUSG00000074876	Spata5l1	2	122630625	122632930	+	1547	processed_transcript	spermatogenesis associated 5-like 1 [Source:MGI Symbol;Acc:MGI:3036261]	-
ENSMUSG00000033213	AA467197	2	122636986	122641191	+	1203	protein_coding	expressed sequence AA467197 [Source:MGI Symbol;Acc:MGI:3034182]	-
ENSMUSG00000005802	Slc30a4	2	122681233	122702663	-	5482	protein_coding	solute carrier family 30 (zinc transporter), member 4 [Source:MGI Symbol;Acc:MGI:1345282]	-
ENSMUSG00000005804	Bloc1s6	2	122738503	122749475	+	3899	protein_coding	biogenesis of lysosomal organelles complex-1, subunit 6, pallidin [Source:MGI Symbol;Acc:MGI:1927580]	-
ENSMUSG00000005803	Sqor	2	122765237	122809569	+	4084	protein_coding	sulfide quinone oxidoreductase [Source:MGI Symbol;Acc:MGI:1929899]	-
ENSMUSG00000027200	Sema6d	2	124089969	124667770	+	10559	protein_coding	sema domain, transmembrane domain (TM), and cytoplasmic domain, (semaphorin) 6D [Source:MGI Symbol;Acc:MGI:2387661]	-
ENSMUSG00000027201	Myef2	2	125084628	125123661	-	5936	protein_coding	myelin basic protein expression factor 2, repressor [Source:MGI Symbol;Acc:MGI:104592]	-
ENSMUSG00000027203	Dut	2	125247190	125258608	+	2410	protein_coding	deoxyuridine triphosphatase [Source:MGI Symbol;Acc:MGI:1346051]	-
ENSMUSG00000091337	Eid1	2	125673095	125674785	+	1691	protein_coding	EP300 interacting inhibitor of differentiation 1 [Source:MGI Symbol;Acc:MGI:1889651]	-
ENSMUSG00000035093	Secisbp2l	2	125736986	125782870	-	8222	protein_coding	SECIS binding protein 2-like [Source:MGI Symbol;Acc:MGI:1917604]	-
ENSMUSG00000027206	Cops2	2	125830304	125859139	-	3549	protein_coding	COP9 signalosome subunit 2 [Source:MGI Symbol;Acc:MGI:1330276]	-
ENSMUSG00000027207	Galk2	2	125859109	125984299	+	6088	protein_coding	galactokinase 2 [Source:MGI Symbol;Acc:MGI:1917226]	-
ENSMUSG00000023330	Dtwd1	2	126152141	126165279	+	1350	protein_coding	DTW domain containing 1 [Source:MGI Symbol;Acc:MGI:1916435]	-
ENSMUSG00000027361	Gabpb1	2	126627442	126676337	-	7752	protein_coding	GA repeat binding protein, beta 1 [Source:MGI Symbol;Acc:MGI:95611]	-
ENSMUSG00000098024	Gm27003	2	126675916	126683805	+	497	antisense	predicted gene, 27003 [Source:MGI Symbol;Acc:MGI:5504118]	-
ENSMUSG00000027363	Usp8	2	126707328	126759297	+	4193	protein_coding	ubiquitin specific peptidase 8 [Source:MGI Symbol;Acc:MGI:1934029]	-
ENSMUSG00000027365	Trpm7	2	126791565	126876230	-	11315	protein_coding	transient receptor potential cation channel, subfamily M, member 7 [Source:MGI Symbol;Acc:MGI:1929996]	-
ENSMUSG00000027366	Sppl2a	2	126890391	126933235	-	8665	protein_coding	signal peptide peptidase like 2A [Source:MGI Symbol;Acc:MGI:1913802]	-
ENSMUSG00000001999	Blvra	2	127070665	127097084	+	2446	protein_coding	biliverdin reductase A [Source:MGI Symbol;Acc:MGI:88170]	-
ENSMUSG00000034906	Ncaph	2	127103809	127133954	-	4307	protein_coding	non-SMC condensin I complex, subunit H [Source:MGI Symbol;Acc:MGI:2444777]	-
ENSMUSG00000003660	Snrnp200	2	127208386	127240451	+	7819	protein_coding	small nuclear ribonucleoprotein 200 (U5) [Source:MGI Symbol;Acc:MGI:2444401]	-
ENSMUSG00000003662	Ciao1	2	127240938	127247816	-	3197	protein_coding	cytosolic iron-sulfur protein assembly 1 [Source:MGI Symbol;Acc:MGI:1346998]	-
ENSMUSG00000034850	Tmem127	2	127247908	127261107	+	4811	protein_coding	transmembrane protein 127 [Source:MGI Symbol;Acc:MGI:1916720]	-
ENSMUSG00000027367	Stard7	2	127270218	127298932	+	5567	protein_coding	START domain containing 7 [Source:MGI Symbol;Acc:MGI:2139090]	-
ENSMUSG00000027371	Fahd2a	2	127436215	127444565	-	1463	protein_coding	fumarylacetoacetate hydrolase domain containing 2A [Source:MGI Symbol;Acc:MGI:1915376]	-
ENSMUSG00000027374	Mrps5	2	127587222	127606829	+	6578	protein_coding	mitochondrial ribosomal protein S5 [Source:MGI Symbol;Acc:MGI:1924971]	-
ENSMUSG00000027375	Mal	2	127633226	127656695	-	2778	protein_coding	myelin and lymphocyte protein, T cell differentiation protein [Source:MGI Symbol;Acc:MGI:892970]	-
ENSMUSG00000027377	Mall	2	127704386	127729932	-	2006	protein_coding	mal, T cell differentiation protein-like [Source:MGI Symbol;Acc:MGI:2385152]	-
ENSMUSG00000027378	Nphp1	2	127740732	127788897	-	2708	protein_coding	nephronophthisis 1 (juvenile) homolog (human) [Source:MGI Symbol;Acc:MGI:1858233]	-
ENSMUSG00000051319	1500011K16Rik	2	127791388	127792488	-	800	protein_coding	RIKEN cDNA 1500011K16 gene [Source:MGI Symbol;Acc:MGI:1915135]	-
ENSMUSG00000027381	Bcl2l11	2	128126038	128162547	+	8029	protein_coding	BCL2-like 11 (apoptosis facilitator) [Source:MGI Symbol;Acc:MGI:1197519]	-
ENSMUSG00000014355	Anapc1	2	128610104	128687391	-	16714	protein_coding	anaphase promoting complex subunit 1 [Source:MGI Symbol;Acc:MGI:103097]	-
ENSMUSG00000014361	Mertk	2	128698956	128802894	+	4336	protein_coding	c-mer proto-oncogene tyrosine kinase [Source:MGI Symbol;Acc:MGI:96965]	-
ENSMUSG00000014353	Tmem87b	2	128818118	128854261	+	8395	protein_coding	transmembrane protein 87B [Source:MGI Symbol;Acc:MGI:1919727]	-
ENSMUSG00000027386	Fbln7	2	128862981	128897034	+	3228	protein_coding	fibulin 7 [Source:MGI Symbol;Acc:MGI:1917620]	-
ENSMUSG00000027387	Zc3h8	2	128926268	128944077	-	1624	protein_coding	zinc finger CCCH type containing 8 [Source:MGI Symbol;Acc:MGI:1930128]	-
ENSMUSG00000074807	Gm10762	2	128966593	128967725	-	1133	protein_coding	predicted gene 10762 [Source:MGI Symbol;Acc:MGI:3704209]	-
ENSMUSG00000027394	Ttl	2	129065942	129096283	+	5945	protein_coding	tubulin tyrosine ligase [Source:MGI Symbol;Acc:MGI:1916987]	-
ENSMUSG00000027395	Polr1b	2	129100995	129126594	+	5805	protein_coding	polymerase (RNA) I polypeptide B [Source:MGI Symbol;Acc:MGI:108014]	-
ENSMUSG00000037938	Chchd5	2	129129700	129134134	+	1727	protein_coding	coiled-coil-helix-coiled-coil-helix domain containing 5 [Source:MGI Symbol;Acc:MGI:1913420]	-
ENSMUSG00000103009	Gm4430	2	129197252	129199194	-	1943	TEC	predicted gene 4430 [Source:MGI Symbol;Acc:MGI:3782614]	-
ENSMUSG00000027397	Slc20a1	2	129198764	129211616	+	5580	protein_coding	solute carrier family 20, member 1 [Source:MGI Symbol;Acc:MGI:108392]	-
ENSMUSG00000048327	Ckap2l	2	129268210	129297212	-	3137	protein_coding	cytoskeleton associated protein 2-like [Source:MGI Symbol;Acc:MGI:1917716]	-
ENSMUSG00000037902	Sirpa	2	129592835	129632228	+	4911	protein_coding	signal-regulatory protein alpha [Source:MGI Symbol;Acc:MGI:108563]	-
ENSMUSG00000027400	Pdyn	2	129686565	129699844	-	2887	protein_coding	prodynorphin [Source:MGI Symbol;Acc:MGI:97535]	-
ENSMUSG00000037885	Stk35	2	129800517	129832287	+	6195	protein_coding	serine/threonine kinase 35 [Source:MGI Symbol;Acc:MGI:1914583]	-
ENSMUSG00000027404	Snrpb	2	130171414	130179403	-	1976	protein_coding	small nuclear ribonucleoprotein B [Source:MGI Symbol;Acc:MGI:98342]	-
ENSMUSG00000027405	Nop56	2	130274430	130279313	+	4099	protein_coding	NOP56 ribonucleoprotein [Source:MGI Symbol;Acc:MGI:1914384]	-
ENSMUSG00000027406	Idh3b	2	130279309	130284547	-	3422	protein_coding	isocitrate dehydrogenase 3 (NAD+) beta [Source:MGI Symbol;Acc:MGI:2158650]	-
ENSMUSG00000083483	Gm14044	2	130384883	130385329	-	447	processed_pseudogene	predicted gene 14044 [Source:MGI Symbol;Acc:MGI:3650452]	-
ENSMUSG00000037773	Pced1a	2	130417247	130424701	-	5072	protein_coding	PC-esterase domain containing 1A [Source:MGI Symbol;Acc:MGI:2442177]	-
ENSMUSG00000027411	Vps16	2	130424339	130444269	+	3727	protein_coding	VSP16 CORVET/HOPS core subunit [Source:MGI Symbol;Acc:MGI:2136772]	-
ENSMUSG00000027303	Ptpra	2	130450278	130556124	+	10848	protein_coding	protein tyrosine phosphatase, receptor type, A [Source:MGI Symbol;Acc:MGI:97808]	-
ENSMUSG00000037740	Mrps26	2	130563742	130568695	+	4358	protein_coding	mitochondrial ribosomal protein S26 [Source:MGI Symbol;Acc:MGI:1333830]	-
ENSMUSG00000027300	Ubox5	2	130590002	130630038	-	5585	protein_coding	U box domain containing 5 [Source:MGI Symbol;Acc:MGI:2154658]	-
ENSMUSG00000079043	Fastkd5	2	130613840	130630027	-	3015	protein_coding	FAST kinase domains 5 [Source:MGI Symbol;Acc:MGI:2139469]	-
ENSMUSG00000037703	Lzts3	2	130632839	130642803	-	4252	protein_coding	leucine zipper, putative tumor suppressor family member 3 [Source:MGI Symbol;Acc:MGI:2656976]	-
ENSMUSG00000068290	Ddrgk1	2	130653960	130664659	-	2084	protein_coding	DDRGK domain containing 1 [Source:MGI Symbol;Acc:MGI:1924256]	-
ENSMUSG00000074797	Itpa	2	130667610	130681614	+	1963	protein_coding	inosine triphosphatase (nucleoside triphosphate pyrophosphatase) [Source:MGI Symbol;Acc:MGI:96622]	-
ENSMUSG00000027309	4930402H24Rik	2	130706200	130906406	-	10659	protein_coding	RIKEN cDNA 4930402H24 gene [Source:MGI Symbol;Acc:MGI:1923029]	-
ENSMUSG00000027312	Atrn	2	130906495	131030333	+	13208	protein_coding	attractin [Source:MGI Symbol;Acc:MGI:1341628]	-
ENSMUSG00000027316	Gfra4	2	131039632	131043088	-	2165	protein_coding	glial cell line derived neurotrophic factor family receptor alpha 4 [Source:MGI Symbol;Acc:MGI:1341873]	-
ENSMUSG00000027318	Adam33	2	131050591	131063814	-	5394	protein_coding	a disintegrin and metallopeptidase domain 33 [Source:MGI Symbol;Acc:MGI:1341813]	-
ENSMUSG00000027327	1700037H04Rik	2	131146324	131160081	-	2286	protein_coding	RIKEN cDNA 1700037H04 gene [Source:MGI Symbol;Acc:MGI:1914576]	-
ENSMUSG00000027329	Spef1	2	131170261	131187282	-	2747	protein_coding	sperm flagellar 1 [Source:MGI Symbol;Acc:MGI:3513546]	-
ENSMUSG00000068267	Cenpb	2	131175182	131180067	-	4886	protein_coding	centromere protein B [Source:MGI Symbol;Acc:MGI:88376]	-
ENSMUSG00000027330	Cdc25b	2	131186949	131198497	+	3728	protein_coding	cell division cycle 25B [Source:MGI Symbol;Acc:MGI:99701]	-
ENSMUSG00000068264	Ap5s1	2	131207078	131213514	+	1660	protein_coding	adaptor-related protein 5 complex, sigma 1 subunit [Source:MGI Symbol;Acc:MGI:1916846]	-
ENSMUSG00000037523	Mavs	2	131234063	131248025	+	3345	protein_coding	mitochondrial antiviral signaling protein [Source:MGI Symbol;Acc:MGI:2444773]	-
ENSMUSG00000037514	Pank2	2	131262495	131299188	+	4912	protein_coding	pantothenate kinase 2 [Source:MGI Symbol;Acc:MGI:1921700]	-
ENSMUSG00000082044	Snrpert	2	131322088	131322366	-	279	processed_pseudogene	small nuclear ribonucleoprotein E, pseudogene [Source:MGI Symbol;Acc:MGI:3650419]	-
ENSMUSG00000027333	Smox	2	131491496	131525922	+	3894	protein_coding	spermine oxidase [Source:MGI Symbol;Acc:MGI:2445356]	-
ENSMUSG00000079037	Prnp	2	131909928	131938429	+	2343	protein_coding	prion protein [Source:MGI Symbol;Acc:MGI:97769]	-
ENSMUSG00000027340	Slc23a2	2	132052496	132145108	-	7951	protein_coding	solute carrier family 23 (nucleobase transporters), member 2 [Source:MGI Symbol;Acc:MGI:1859682]	-
ENSMUSG00000027341	Tmem230	2	132239492	132247807	-	3267	protein_coding	transmembrane protein 230 [Source:MGI Symbol;Acc:MGI:1917862]	-
ENSMUSG00000027342	Pcna	2	132249162	132253314	-	2400	protein_coding	proliferating cell nuclear antigen [Source:MGI Symbol;Acc:MGI:97503]	-
ENSMUSG00000058793	Cds2	2	132263148	132312050	+	9125	protein_coding	CDP-diacylglycerol synthase (phosphatidate cytidylyltransferase) 2 [Source:MGI Symbol;Acc:MGI:1332236]	-
ENSMUSG00000027346	Gpcpd1	2	132529082	132587729	-	7289	protein_coding	glycerophosphocholine phosphodiesterase 1 [Source:MGI Symbol;Acc:MGI:104898]	-
ENSMUSG00000044991	Shld1	2	132686931	132751055	+	2117	protein_coding	shieldin complex subunit 1 [Source:MGI Symbol;Acc:MGI:1920997]	-
ENSMUSG00000084839	Gm14097	2	132694432	132698523	-	470	antisense	predicted gene 14097 [Source:MGI Symbol;Acc:MGI:3651729]	-
ENSMUSG00000027350	Chgb	2	132781278	132795079	+	2740	protein_coding	chromogranin B [Source:MGI Symbol;Acc:MGI:88395]	-
ENSMUSG00000037376	Trmt6	2	132804207	132816055	-	5384	protein_coding	tRNA methyltransferase 6 [Source:MGI Symbol;Acc:MGI:1914176]	-
ENSMUSG00000027357	Crls1	2	132846666	132866785	+	2082	protein_coding	cardiolipin synthase 1 [Source:MGI Symbol;Acc:MGI:1913836]	-
ENSMUSG00000027356	Fermt1	2	132904389	132945906	-	5699	protein_coding	fermitin family member 1 [Source:MGI Symbol;Acc:MGI:2443583]	-
ENSMUSG00000027358	Bmp2	2	133552159	133562885	+	3555	protein_coding	bone morphogenetic protein 2 [Source:MGI Symbol;Acc:MGI:88177]	-
ENSMUSG00000034723	Tmx4	2	134594185	134644145	-	10907	protein_coding	thioredoxin-related transmembrane protein 4 [Source:MGI Symbol;Acc:MGI:106558]	-
ENSMUSG00000083879	Gm14038	2	134762824	134763630	-	807	processed_pseudogene	predicted gene 14038 [Source:MGI Symbol;Acc:MGI:3650657]	-
ENSMUSG00000039943	Plcb4	2	135659011	136014593	+	8970	protein_coding	phospholipase C, beta 4 [Source:MGI Symbol;Acc:MGI:107464]	-
ENSMUSG00000027273	Snap25	2	136713453	136782428	+	6791	protein_coding	synaptosomal-associated protein 25 [Source:MGI Symbol;Acc:MGI:98331]	-
ENSMUSG00000027274	Mkks	2	136873780	136891389	-	3227	protein_coding	McKusick-Kaufman syndrome [Source:MGI Symbol;Acc:MGI:1891836]	-
ENSMUSG00000027281	Slx4ip	2	136891218	137071950	+	5905	protein_coding	SLX4 interacting protein [Source:MGI Symbol;Acc:MGI:1921493]	-
ENSMUSG00000027276	Jag1	2	137081456	137116644	-	5827	protein_coding	jagged 1 [Source:MGI Symbol;Acc:MGI:1095416]	-
ENSMUSG00000062098	Btbd3	2	138256565	138589292	+	5776	protein_coding	BTB (POZ) domain containing 3 [Source:MGI Symbol;Acc:MGI:2385155]	-
ENSMUSG00000039033	Tasp1	2	139833480	140066805	-	3652	protein_coding	taspase, threonine aspartase 1 [Source:MGI Symbol;Acc:MGI:1923062]	-
ENSMUSG00000045624	Esf1	2	140119883	140170564	-	4471	protein_coding	ESF1 nucleolar pre-rRNA processing protein homolog [Source:MGI Symbol;Acc:MGI:1913830]	-
ENSMUSG00000027384	Ndufaf5	2	140170649	140203689	+	1789	protein_coding	NADH:ubiquinone oxidoreductase complex assembly factor 5 [Source:MGI Symbol;Acc:MGI:1916737]	-
ENSMUSG00000068205	Macrod2	2	140395309	142392966	+	10308	protein_coding	MACRO domain containing 2 [Source:MGI Symbol;Acc:MGI:1920149]	-
ENSMUSG00000051379	Flrt3	2	140650914	140671469	-	4865	protein_coding	fibronectin leucine rich transmembrane protein 3 [Source:MGI Symbol;Acc:MGI:1918686]	-
ENSMUSG00000038844	Kif16b	2	142617474	142901531	-	9066	protein_coding	kinesin family member 16B [Source:MGI Symbol;Acc:MGI:1098240]	-
ENSMUSG00000008333	Snrpb2	2	143063039	143072853	+	2857	protein_coding	U2 small nuclear ribonucleoprotein B [Source:MGI Symbol;Acc:MGI:104805]	-
ENSMUSG00000027419	Pcsk2	2	143546156	143816285	+	7910	protein_coding	proprotein convertase subtilisin/kexin type 2 [Source:MGI Symbol;Acc:MGI:97512]	-
ENSMUSG00000027420	Bfsp1	2	143826528	143863173	-	2390	protein_coding	beaded filament structural protein 1, in lens-CP94 [Source:MGI Symbol;Acc:MGI:101770]	-
ENSMUSG00000015932	Dstn	2	143915320	143943324	+	1911	protein_coding	destrin [Source:MGI Symbol;Acc:MGI:1929270]	-
ENSMUSG00000027422	Rrbp1	2	143947395	144011263	-	8786	protein_coding	ribosome binding protein 1 [Source:MGI Symbol;Acc:MGI:1932395]	-
ENSMUSG00000027423	Snx5	2	144250123	144270906	-	4177	protein_coding	sorting nexin 5 [Source:MGI Symbol;Acc:MGI:1916428]	-
ENSMUSG00000027424	Mgme1	2	144270663	144281227	+	3348	protein_coding	mitochondrial genome maintenance exonuclease 1 [Source:MGI Symbol;Acc:MGI:1921778]	-
ENSMUSG00000037279	Ovol2	2	144305175	144332146	-	2113	protein_coding	ovo like zinc finger 2 [Source:MGI Symbol;Acc:MGI:1338039]	zf-C2H2
ENSMUSG00000027425	Kat14	2	144368983	144407676	+	4699	protein_coding	lysine acetyltransferase 14 [Source:MGI Symbol;Acc:MGI:1917264]	-
ENSMUSG00000027427	Polr3f	2	144527718	144541995	+	7710	protein_coding	polymerase (RNA) III (DNA directed) polypeptide F [Source:MGI Symbol;Acc:MGI:1924086]	-
ENSMUSG00000027428	Rbbp9	2	144542265	144550869	-	2362	protein_coding	retinoblastoma binding protein 9, serine hydrolase [Source:MGI Symbol;Acc:MGI:1347074]	-
ENSMUSG00000027429	Sec23b	2	144556229	144590749	+	6302	protein_coding	SEC23 homolog B, COPII coat complex component [Source:MGI Symbol;Acc:MGI:1350925]	-
ENSMUSG00000074754	Smim26	2	144594054	144595366	+	471	protein_coding	small integral membrane protein 26 [Source:MGI Symbol;Acc:MGI:2685407]	-
ENSMUSG00000027430	Dtd1	2	144599897	144768758	+	2353	protein_coding	D-tyrosyl-tRNA deacylase 1 [Source:MGI Symbol;Acc:MGI:1913294]	-
ENSMUSG00000063873	Slc24a3	2	145167754	145642166	+	4564	protein_coding	solute carrier family 24 (sodium/potassium/calcium exchanger), member 3 [Source:MGI Symbol;Acc:MGI:2137513]	-
ENSMUSG00000001768	Rin2	2	145675215	145887616	+	11271	protein_coding	Ras and Rab interactor 2 [Source:MGI Symbol;Acc:MGI:1921280]	-
ENSMUSG00000002728	Naa20	2	145902099	145916425	+	3705	protein_coding	N(alpha)-acetyltransferase 20, NatB catalytic subunit [Source:MGI Symbol;Acc:MGI:1915127]	-
ENSMUSG00000001767	Crnkl1	2	145917479	145935014	-	3844	protein_coding	crooked neck pre-mRNA splicing factor 1 [Source:MGI Symbol;Acc:MGI:1914127]	-
ENSMUSG00000068154	Insm1	2	146221921	146225020	+	3100	protein_coding	insulinoma-associated 1 [Source:MGI Symbol;Acc:MGI:1859980]	zf-C2H2
ENSMUSG00000037110	Ralgapa2	2	146239879	146512344	-	18811	protein_coding	Ral GTPase activating protein, alpha subunit 2 (catalytic) [Source:MGI Symbol;Acc:MGI:3036245]	-
ENSMUSG00000042938	Gm14117	2	146305547	146306389	+	843	processed_pseudogene	predicted gene 14117 [Source:MGI Symbol;Acc:MGI:3651328]	-
ENSMUSG00000074749	Kiz	2	146855864	146970097	+	2278	protein_coding	kizuna centrosomal protein [Source:MGI Symbol;Acc:MGI:2684960]	-
ENSMUSG00000027433	Xrn2	2	147012996	147078000	+	3981	protein_coding	5'-3' exoribonuclease 2 [Source:MGI Symbol;Acc:MGI:894687]	-
ENSMUSG00000037025	Foxa2	2	148042877	148046969	-	2370	protein_coding	forkhead box A2 [Source:MGI Symbol;Acc:MGI:1347476]	Fork
ENSMUSG00000074743	Thbd	2	148404466	148408188	-	3723	protein_coding	thrombomodulin [Source:MGI Symbol;Acc:MGI:98736]	-
ENSMUSG00000036992	Nxt1	2	148672601	148676027	+	1116	protein_coding	NTF2-related export protein 1 [Source:MGI Symbol;Acc:MGI:1929619]	-
ENSMUSG00000027439	Gzf1	2	148681023	148692949	+	4472	protein_coding	GDNF-inducible zinc finger protein 1 [Source:MGI Symbol;Acc:MGI:1921783]	ZBTB
ENSMUSG00000027438	Napb	2	148693985	148732467	-	7051	protein_coding	N-ethylmaleimide sensitive fusion protein attachment protein beta [Source:MGI Symbol;Acc:MGI:104562]	-
ENSMUSG00000027447	Cst3	2	148871722	148875692	-	1266	protein_coding	cystatin C [Source:MGI Symbol;Acc:MGI:102519]	-
ENSMUSG00000074736	Syndig1	2	149829211	150004392	+	2463	protein_coding	synapse differentiation inducing 1 [Source:MGI Symbol;Acc:MGI:3702158]	-
ENSMUSG00000068134	Zfp120	2	150114406	150136708	-	4376	protein_coding	zinc finger protein 120 [Source:MGI Symbol;Acc:MGI:1345179]	zf-C2H2
ENSMUSG00000095315	Gm10130	2	150323702	150363071	+	303	protein_coding	predicted gene 10130 [Source:MGI Symbol;Acc:MGI:3642547]	-
ENSMUSG00000083325	Gm14121	2	150499466	150500845	-	1380	transcribed_processed_pseudogene	predicted gene 14121 [Source:MGI Symbol;Acc:MGI:3651769]	-
ENSMUSG00000033096	Apmap	2	150583080	150608567	-	2428	protein_coding	adipocyte plasma membrane associated protein [Source:MGI Symbol;Acc:MGI:1919131]	-
ENSMUSG00000027452	Acss1	2	150618105	150668500	-	4128	protein_coding	acyl-CoA synthetase short-chain family member 1 [Source:MGI Symbol;Acc:MGI:1915988]	-
ENSMUSG00000033068	Entpd6	2	150749042	150771675	+	4775	protein_coding	ectonucleoside triphosphate diphosphohydrolase 6 [Source:MGI Symbol;Acc:MGI:1202295]	-
ENSMUSG00000033059	Pygb	2	150786735	150831758	+	4809	protein_coding	brain glycogen phosphorylase [Source:MGI Symbol;Acc:MGI:97828]	-
ENSMUSG00000032046	Abhd12	2	150832493	150904741	-	2823	protein_coding	abhydrolase domain containing 12 [Source:MGI Symbol;Acc:MGI:1923442]	-
ENSMUSG00000027454	Gins1	2	150905400	150931280	+	1516	protein_coding	GINS complex subunit 1 (Psf1 homolog) [Source:MGI Symbol;Acc:MGI:1916520]	-
ENSMUSG00000027455	Nsfl1c	2	151494182	151511414	+	3967	protein_coding	NSFL1 (p97) cofactor (p47) [Source:MGI Symbol;Acc:MGI:3042273]	-
ENSMUSG00000087433	Gm14167	2	151540731	151542348	-	433	antisense	predicted gene 14167 [Source:MGI Symbol;Acc:MGI:3651481]	-
ENSMUSG00000032966	Fkbp1a	2	151542483	151561692	+	3857	protein_coding	FK506 binding protein 1a [Source:MGI Symbol;Acc:MGI:95541]	-
ENSMUSG00000027456	Sdcbp2	2	151572622	151590005	+	1399	protein_coding	syndecan binding protein (syntenin) 2 [Source:MGI Symbol;Acc:MGI:2385156]	-
ENSMUSG00000032869	Psmf1	2	151715812	151744186	-	6441	protein_coding	proteasome (prosome, macropain) inhibitor subunit 1 [Source:MGI Symbol;Acc:MGI:1346072]	-
ENSMUSG00000027459	Fam110a	2	151969398	151980219	-	2207	protein_coding	family with sequence similarity 110, member A [Source:MGI Symbol;Acc:MGI:1921097]	-
ENSMUSG00000027463	Slc52a3	2	151996511	152009258	+	2767	protein_coding	solute carrier protein family 52, member 3 [Source:MGI Symbol;Acc:MGI:1916948]	-
ENSMUSG00000032802	Srxn1	2	152105516	152111376	+	2820	protein_coding	sulfiredoxin 1 homolog (S. cerevisiae) [Source:MGI Symbol;Acc:MGI:104971]	-
ENSMUSG00000081087	Rps15a-ps7	2	152185291	152185682	-	392	processed_pseudogene	ribosomal protein S15A, pseudogene 7 [Source:MGI Symbol;Acc:MGI:3650538]	-
ENSMUSG00000074698	Csnk2a1	2	152226839	152281852	+	7089	protein_coding	casein kinase 2, alpha 1 polypeptide [Source:MGI Symbol;Acc:MGI:88543]	-
ENSMUSG00000027465	Tbc1d20	2	152293828	152313996	+	4171	protein_coding	TBC1 domain family, member 20 [Source:MGI Symbol;Acc:MGI:1914481]	-
ENSMUSG00000027466	Rbck1	2	152316334	152332653	-	4601	protein_coding	RanBP-type and C3HC4-type zinc finger containing 1 [Source:MGI Symbol;Acc:MGI:1344372]	-
ENSMUSG00000088139	Gm27343	2	152417262	152417324	+	63	snRNA	predicted gene, 27343 [Source:MGI Symbol;Acc:MGI:5530725]	-
ENSMUSG00000000359	Rem1	2	152626951	152635198	+	2156	protein_coding	rad and gem related GTP binding protein 1 [Source:MGI Symbol;Acc:MGI:1097696]	-
ENSMUSG00000019188	H13	2	152669461	152708670	+	8884	protein_coding	histocompatibility 13 [Source:MGI Symbol;Acc:MGI:95886]	-
ENSMUSG00000042814	Mcts2	2	152687035	152687946	+	912	protein_coding	malignant T cell amplified sequence 2 [Source:MGI Symbol;Acc:MGI:1913655]	-
ENSMUSG00000042745	Id1	2	152736251	152737410	+	1160	protein_coding	inhibitor of DNA binding 1 [Source:MGI Symbol;Acc:MGI:96396]	bHLH
ENSMUSG00000009876	Cox4i2	2	152754173	152765037	+	788	protein_coding	cytochrome c oxidase subunit 4I2 [Source:MGI Symbol;Acc:MGI:2135755]	-
ENSMUSG00000007659	Bcl2l1	2	152780668	152831728	-	4586	protein_coding	BCL2-like 1 [Source:MGI Symbol;Acc:MGI:88139]	-
ENSMUSG00000027469	Tpx2	2	152847964	152895321	+	4677	protein_coding	TPX2, microtubule-associated [Source:MGI Symbol;Acc:MGI:1919369]	-
ENSMUSG00000027472	Pdrg1	2	153008890	153015427	-	2443	protein_coding	p53 and DNA damage regulated 1 [Source:MGI Symbol;Acc:MGI:1915809]	-
ENSMUSG00000003283	Hck	2	153108468	153151441	+	2092	protein_coding	hemopoietic cell kinase [Source:MGI Symbol;Acc:MGI:96052]	-
ENSMUSG00000068040	Tm9sf4	2	153161303	153210466	+	7281	protein_coding	transmembrane 9 superfamily protein member 4 [Source:MGI Symbol;Acc:MGI:2139220]	-
ENSMUSG00000051413	Plagl2	2	153227759	153241426	-	5735	protein_coding	pleiomorphic adenoma gene-like 2 [Source:MGI Symbol;Acc:MGI:1933165]	zf-C2H2
ENSMUSG00000046020	Pofut1	2	153241533	153270247	+	9912	protein_coding	protein O-fucosyltransferase 1 [Source:MGI Symbol;Acc:MGI:2153207]	-
ENSMUSG00000027475	Kif3b	2	153291413	153333390	+	5635	protein_coding	kinesin family member 3B [Source:MGI Symbol;Acc:MGI:107688]	-
ENSMUSG00000073236	2500004C02Rik	2	153341157	153346073	-	2147	processed_transcript	RIKEN cDNA 2500004C02 gene [Source:MGI Symbol;Acc:MGI:1919576]	-
ENSMUSG00000042548	Asxl1	2	153345829	153404007	+	7444	protein_coding	additional sex combs like 1 [Source:MGI Symbol;Acc:MGI:2684063]	-
ENSMUSG00000061411	Nol4l	2	153407462	153529971	-	9083	protein_coding	nucleolar protein 4-like [Source:MGI Symbol;Acc:MGI:1918765]	-
ENSMUSG00000056941	Commd7	2	153616933	153632781	-	5493	protein_coding	COMM domain containing 7 [Source:MGI Symbol;Acc:MGI:1914197]	-
ENSMUSG00000027479	Mapre1	2	153741274	153773310	+	7811	protein_coding	microtubule-associated protein, RP/EB family, member 1 [Source:MGI Symbol;Acc:MGI:891995]	-
ENSMUSG00000083097	Gm14494	2	153826171	153826605	+	435	processed_pseudogene	predicted gene 14494 [Source:MGI Symbol;Acc:MGI:3704210]	-
ENSMUSG00000027487	Cdk5rap1	2	154335380	154373010	-	3434	protein_coding	CDK5 regulatory subunit associated protein 1 [Source:MGI Symbol;Acc:MGI:1914221]	-
ENSMUSG00000027488	Snta1	2	154376313	154408099	-	3094	protein_coding	syntrophin, acidic 1 [Source:MGI Symbol;Acc:MGI:101772]	-
ENSMUSG00000038533	Cbfa2t2	2	154436481	154539356	+	8650	protein_coding	core-binding factor, runt domain, alpha subunit 2, translocated to, 2 (human) [Source:MGI Symbol;Acc:MGI:1333833]	-
ENSMUSG00000027490	E2f1	2	154559407	154569892	-	3154	protein_coding	E2F transcription factor 1 [Source:MGI Symbol;Acc:MGI:101941]	E2F
ENSMUSG00000000876	Pxmp4	2	154585758	154603708	-	3114	protein_coding	peroxisomal membrane protein 4 [Source:MGI Symbol;Acc:MGI:1891701]	-
ENSMUSG00000059842	Zfp341	2	154613297	154646821	+	3299	protein_coding	zinc finger protein 341 [Source:MGI Symbol;Acc:MGI:2682937]	zf-C2H2
ENSMUSG00000038467	Chmp4b	2	154651705	154694785	+	2027	protein_coding	charged multivesicular body protein 4B [Source:MGI Symbol;Acc:MGI:1922858]	-
ENSMUSG00000027593	Raly	2	154791096	154867261	+	3292	protein_coding	hnRNP-associated with lethal yellow [Source:MGI Symbol;Acc:MGI:97850]	-
ENSMUSG00000074656	Eif2s2	2	154871410	154892935	-	6755	protein_coding	eukaryotic translation initiation factor 2, subunit 2 (beta) [Source:MGI Symbol;Acc:MGI:1914454]	-
ENSMUSG00000027597	Ahcy	2	155059310	155074497	-	2805	protein_coding	S-adenosylhomocysteine hydrolase [Source:MGI Symbol;Acc:MGI:87968]	-
ENSMUSG00000027598	Itch	2	155133509	155226855	+	9709	protein_coding	itchy, E3 ubiquitin protein ligase [Source:MGI Symbol;Acc:MGI:1202301]	-
ENSMUSG00000047459	Dynlrb1	2	155236533	155250277	+	1009	protein_coding	dynein light chain roadblock-type 1 [Source:MGI Symbol;Acc:MGI:1914318]	-
ENSMUSG00000027602	Map1lc3a	2	155276297	155278073	+	1181	protein_coding	microtubule-associated protein 1 light chain 3 alpha [Source:MGI Symbol;Acc:MGI:1915661]	-
ENSMUSG00000038383	Pigu	2	155278243	155357430	-	9326	protein_coding	phosphatidylinositol glycan anchor biosynthesis, class U [Source:MGI Symbol;Acc:MGI:3039607]	-
ENSMUSG00000038375	Trp53inp2	2	155381059	155389850	+	5257	protein_coding	transformation related protein 53 inducible nuclear protein 2 [Source:MGI Symbol;Acc:MGI:1915978]	-
ENSMUSG00000038369	Ncoa6	2	155390656	155473894	-	9744	protein_coding	nuclear receptor coactivator 6 [Source:MGI Symbol;Acc:MGI:1929915]	-
ENSMUSG00000027605	Acss2	2	155517948	155585724	+	10163	protein_coding	acyl-CoA synthetase short-chain family member 2 [Source:MGI Symbol;Acc:MGI:1890410]	-
ENSMUSG00000027610	Gss	2	155563181	155592810	-	5915	protein_coding	glutathione synthetase [Source:MGI Symbol;Acc:MGI:95852]	-
ENSMUSG00000038324	Trpc4ap	2	155634271	155692384	-	8753	protein_coding	transient receptor potential cation channel, subfamily C, member 4 associated protein [Source:MGI Symbol;Acc:MGI:1930751]	-
ENSMUSG00000038312	Edem2	2	155701677	155729475	-	3463	protein_coding	ER degradation enhancer, mannosidase alpha-like 2 [Source:MGI Symbol;Acc:MGI:1915540]	-
ENSMUSG00000027611	Procr	2	155751117	155755471	+	2031	protein_coding	protein C receptor, endothelial [Source:MGI Symbol;Acc:MGI:104596]	-
ENSMUSG00000074649	BC029722	2	155817730	155819426	-	1615	protein_coding	cDNA sequence BC029722 [Source:MGI Symbol;Acc:MGI:3584273]	-
ENSMUSG00000027613	Eif6	2	155819832	155826925	-	2702	protein_coding	eukaryotic translation initiation factor 6 [Source:MGI Symbol;Acc:MGI:1196288]	-
ENSMUSG00000074647	Fam83c	2	155827548	155834854	-	3972	protein_coding	family with sequence similarity 83, member C [Source:MGI Symbol;Acc:MGI:1918655]	-
ENSMUSG00000005882	Uqcc1	2	155846894	155930310	-	6044	protein_coding	ubiquinol-cytochrome c reductase complex assembly factor 1 [Source:MGI Symbol;Acc:MGI:1929472]	-
ENSMUSG00000038241	Cep250	2	155956458	155998900	+	10373	protein_coding	centrosomal protein 250 [Source:MGI Symbol;Acc:MGI:108084]	-
ENSMUSG00000005881	Ergic3	2	156008045	156018279	+	2121	protein_coding	ERGIC and golgi 3 [Source:MGI Symbol;Acc:MGI:1913616]	-
ENSMUSG00000089824	Rbm12	2	156091958	156111978	-	6689	protein_coding	RNA binding motif protein 12 [Source:MGI Symbol;Acc:MGI:1922960]	-
ENSMUSG00000027618	Nfs1	2	156123639	156144186	-	3612	protein_coding	nitrogen fixation gene 1 (S. cerevisiae) [Source:MGI Symbol;Acc:MGI:1316706]	-
ENSMUSG00000067847	Romo1	2	156144039	156145797	+	747	protein_coding	reactive oxygen species modulator 1 [Source:MGI Symbol;Acc:MGI:1914317]	-
ENSMUSG00000027620	Rbm39	2	156147239	156180238	-	6946	protein_coding	RNA binding motif protein 39 [Source:MGI Symbol;Acc:MGI:2157953]	-
ENSMUSG00000038116	Phf20	2	156196466	156309952	+	9988	protein_coding	PHD finger protein 20 [Source:MGI Symbol;Acc:MGI:2444148]	-
ENSMUSG00000046229	Scand1	2	156311847	156312704	-	759	protein_coding	SCAN domain-containing 1 [Source:MGI Symbol;Acc:MGI:1343132]	-
ENSMUSG00000038085	Cnbd2	2	156312299	156375638	+	3879	protein_coding	cyclic nucleotide binding domain containing 2 [Source:MGI Symbol;Acc:MGI:1918123]	-
ENSMUSG00000082321	Gm14253	2	156347202	156347840	-	639	processed_pseudogene	predicted gene 14253 [Source:MGI Symbol;Acc:MGI:3650994]	-
ENSMUSG00000102869	2900097C17Rik	2	156388065	156392979	-	4915	lincRNA	RIKEN cDNA 2900097C17 gene [Source:MGI Symbol;Acc:MGI:1914767]	-
ENSMUSG00000027624	Epb41l1	2	156420909	156543214	+	11530	protein_coding	erythrocyte membrane protein band 4.1 like 1 [Source:MGI Symbol;Acc:MGI:103010]	-
ENSMUSG00000027628	Aar2	2	156547584	156568972	+	3615	protein_coding	AAR2 splicing factor homolog [Source:MGI Symbol;Acc:MGI:1915545]	-
ENSMUSG00000061689	Dlgap4	2	156613705	156764363	+	8451	protein_coding	DLG associated protein 4 [Source:MGI Symbol;Acc:MGI:2138865]	-
ENSMUSG00000067818	Myl9	2	156775420	156781658	+	1162	protein_coding	myosin, light polypeptide 9, regulatory [Source:MGI Symbol;Acc:MGI:2138915]	-
ENSMUSG00000027637	Rab5if	2	156863128	156873563	+	2871	protein_coding	RAB5 interacting factor [Source:MGI Symbol;Acc:MGI:1914638]	-
ENSMUSG00000027634	Ndrg3	2	156927345	156992056	-	8388	protein_coding	N-myc downstream regulated gene 3 [Source:MGI Symbol;Acc:MGI:1352499]	-
ENSMUSG00000082163	Gm14276	2	156994173	156994892	-	720	processed_pseudogene	predicted gene 14276 [Source:MGI Symbol;Acc:MGI:3701955]	-
ENSMUSG00000027635	Dsn1	2	156995265	157007154	-	3354	protein_coding	DSN1 homolog, MIS12 kinetochore complex component [Source:MGI Symbol;Acc:MGI:1914184]	-
ENSMUSG00000074628	Tldc2	2	157087055	157096482	+	641	protein_coding	TBC/LysM associated domain containing 2 [Source:MGI Symbol;Acc:MGI:2686178]	-
ENSMUSG00000027639	Samhd1	2	157097533	157135265	-	9150	protein_coding	SAM domain and HD domain, 1 [Source:MGI Symbol;Acc:MGI:1927468]	-
ENSMUSG00000027641	Rbl1	2	157145893	157204534	-	5993	protein_coding	RB transcriptional corepressor like 1 [Source:MGI Symbol;Acc:MGI:103300]	-
ENSMUSG00000027642	Rpn2	2	157279017	157326319	+	4430	protein_coding	ribophorin II [Source:MGI Symbol;Acc:MGI:98085]	-
ENSMUSG00000063019	Manbal	2	157367594	157396763	+	1107	protein_coding	mannosidase, beta A, lysosomal-like [Source:MGI Symbol;Acc:MGI:1916411]	-
ENSMUSG00000027646	Src	2	157418444	157471862	+	4371	protein_coding	Rous sarcoma oncogene [Source:MGI Symbol;Acc:MGI:98397]	-
ENSMUSG00000082329	Gm14287	2	157528869	157528985	-	117	processed_pseudogene	predicted gene 14287 [Source:MGI Symbol;Acc:MGI:3650189]	-
ENSMUSG00000067787	Blcap	2	157556362	157571274	-	3043	protein_coding	bladder cancer associated protein [Source:MGI Symbol;Acc:MGI:1858907]	-
ENSMUSG00000067786	Nnat	2	157560078	157562522	+	1829	protein_coding	neuronatin [Source:MGI Symbol;Acc:MGI:104716]	-
ENSMUSG00000027649	Ctnnbl1	2	157737401	157891614	+	2705	protein_coding	catenin, beta like 1 [Source:MGI Symbol;Acc:MGI:1913892]	-
ENSMUSG00000062846	Gm14176	2	157901536	157902012	+	477	processed_pseudogene	predicted gene 14176 [Source:MGI Symbol;Acc:MGI:3650021]	-
ENSMUSG00000037843	Vstm2l	2	157914653	157944719	+	1363	protein_coding	V-set and transmembrane domain containing 2-like [Source:MGI Symbol;Acc:MGI:2685537]	-
ENSMUSG00000027650	Tti1	2	157981803	158028433	-	4129	protein_coding	TELO2 interacting protein 1 [Source:MGI Symbol;Acc:MGI:1922675]	-
ENSMUSG00000027651	Rprd1b	2	158028497	158132297	+	6499	protein_coding	regulation of nuclear pre-mRNA domain containing 1B [Source:MGI Symbol;Acc:MGI:1917720]	-
ENSMUSG00000037820	Tgm2	2	158116402	158146436	-	4608	protein_coding	transglutaminase 2, C polypeptide [Source:MGI Symbol;Acc:MGI:98731]	-
ENSMUSG00000027652	Ralgapb	2	158409848	158499253	+	12992	protein_coding	Ral GTPase activating protein, beta subunit (non-catalytic) [Source:MGI Symbol;Acc:MGI:2444531]	-
ENSMUSG00000037761	Actr5	2	158624888	158639211	+	4186	protein_coding	ARP5 actin-related protein 5 [Source:MGI Symbol;Acc:MGI:1924748]	-
ENSMUSG00000027654	Fam83d	2	158768093	158786637	+	3991	protein_coding	family with sequence similarity 83, member D [Source:MGI Symbol;Acc:MGI:1919128]	-
ENSMUSG00000027655	Dhx35	2	158794807	158858214	+	5170	protein_coding	DEAH (Asp-Glu-Ala-His) box polypeptide 35 [Source:MGI Symbol;Acc:MGI:1918965]	-
ENSMUSG00000074622	Mafb	2	160363703	160367065	-	3363	protein_coding	v-maf musculoaponeurotic fibrosarcoma oncogene family, protein B (avian) [Source:MGI Symbol;Acc:MGI:104555]	TF_bZIP
ENSMUSG00000070544	Top1	2	160645888	160722764	+	10426	protein_coding	topoisomerase (DNA) I [Source:MGI Symbol;Acc:MGI:98788]	-
ENSMUSG00000016933	Plcg1	2	160731300	160775760	+	7857	protein_coding	phospholipase C, gamma 1 [Source:MGI Symbol;Acc:MGI:97615]	-
ENSMUSG00000027412	Lpin3	2	160880670	160906002	+	3694	protein_coding	lipin 3 [Source:MGI Symbol;Acc:MGI:1891342]	-
ENSMUSG00000057133	Chd6	2	160946978	161109075	-	19093	protein_coding	chromodomain helicase DNA binding protein 6 [Source:MGI Symbol;Acc:MGI:1918639]	-
ENSMUSG00000083567	Gm11451	2	162898894	162899523	-	630	processed_pseudogene	predicted gene 11451 [Source:MGI Symbol;Acc:MGI:3705412]	-
ENSMUSG00000016921	Srsf6	2	162931528	162937121	+	4810	protein_coding	serine/arginine-rich splicing factor 6 [Source:MGI Symbol;Acc:MGI:1915246]	-
ENSMUSG00000017868	Sgk2	2	162987330	163014127	+	3412	protein_coding	serum/glucocorticoid regulated kinase 2 [Source:MGI Symbol;Acc:MGI:1351318]	-
ENSMUSG00000017858	Ift52	2	163017354	163046141	+	2802	protein_coding	intraflagellar transport 52 [Source:MGI Symbol;Acc:MGI:2387217]	-
ENSMUSG00000017861	Mybl2	2	163054687	163084688	+	4632	protein_coding	myeloblastosis oncogene-like 2 [Source:MGI Symbol;Acc:MGI:101785]	MYB
ENSMUSG00000017817	Jph2	2	163336242	163397993	-	4255	protein_coding	junctophilin 2 [Source:MGI Symbol;Acc:MGI:1891496]	-
ENSMUSG00000035399	Oser1	2	163405822	163424697	-	2600	protein_coding	oxidative stress responsive serine rich 1 [Source:MGI Symbol;Acc:MGI:1913930]	-
ENSMUSG00000099632	2900093K20Rik	2	163419795	163420361	+	567	antisense	RIKEN cDNA 2900093K20 gene [Source:MGI Symbol;Acc:MGI:1915287]	-
ENSMUSG00000017943	Gdap1l1	2	163438476	163455324	+	2580	protein_coding	ganglioside-induced differentiation-associated protein 1-like 1 [Source:MGI Symbol;Acc:MGI:2385163]	-
ENSMUSG00000048486	Fitm2	2	163466379	163472629	-	3967	protein_coding	fat storage-inducing transmembrane protein 2 [Source:MGI Symbol;Acc:MGI:2444508]	-
ENSMUSG00000017950	Hnf4a	2	163506808	163572910	+	4828	protein_coding	hepatic nuclear factor 4, alpha [Source:MGI Symbol;Acc:MGI:109128]	RXR-like
ENSMUSG00000017679	Ttpal	2	163602314	163619013	+	5951	protein_coding	tocopherol (alpha) transfer protein-like [Source:MGI Symbol;Acc:MGI:1923330]	-
ENSMUSG00000017707	Serinc3	2	163623272	163645131	-	3840	protein_coding	serine incorporator 3 [Source:MGI Symbol;Acc:MGI:1349457]	-
ENSMUSG00000035268	Pkig	2	163658386	163726158	+	3990	protein_coding	protein kinase inhibitor, gamma [Source:MGI Symbol;Acc:MGI:1343086]	-
ENSMUSG00000017697	Ada	2	163726584	163750239	-	2002	protein_coding	adenosine deaminase [Source:MGI Symbol;Acc:MGI:87916]	-
ENSMUSG00000018326	Ywhab	2	163994960	164018588	+	3382	protein_coding	tyrosine 3-monooxygenase/tryptophan 5-monooxygenase activation protein, beta polypeptide [Source:MGI Symbol;Acc:MGI:1891917]	-
ENSMUSG00000018322	Tomm34	2	164053540	164071169	-	3040	protein_coding	translocase of outer mitochondrial membrane 34 [Source:MGI Symbol;Acc:MGI:1914395]	-
ENSMUSG00000018209	Stk4	2	164070322	164155524	+	5860	protein_coding	serine/threonine kinase 4 [Source:MGI Symbol;Acc:MGI:1929004]	-
ENSMUSG00000017002	Slpi	2	164354070	164389095	-	1180	protein_coding	secretory leukocyte peptidase inhibitor [Source:MGI Symbol;Acc:MGI:109297]	-
ENSMUSG00000017009	Sdc4	2	164424247	164443887	-	2547	protein_coding	syndecan 4 [Source:MGI Symbol;Acc:MGI:1349164]	-
ENSMUSG00000045503	Sys1	2	164456964	164479638	+	4958	protein_coding	SYS1 Golgi-localized integral membrane protein homolog (S. cerevisiae) [Source:MGI Symbol;Acc:MGI:1913710]	-
ENSMUSG00000017734	Dbndd2	2	164486106	164493319	+	4389	protein_coding	dysbindin (dystrobrevin binding protein 1) domain containing 2 [Source:MGI Symbol;Acc:MGI:106562]	-
ENSMUSG00000017721	Pigt	2	164497520	164508301	+	3856	protein_coding	phosphatidylinositol glycan anchor biosynthesis, class T [Source:MGI Symbol;Acc:MGI:1926178]	-
ENSMUSG00000017723	Wfdc2	2	164562413	164568510	+	1140	protein_coding	WAP four-disulfide core domain 2 [Source:MGI Symbol;Acc:MGI:1914951]	-
ENSMUSG00000017299	Dnttip1	2	164745983	164768607	+	2122	protein_coding	deoxynucleotidyltransferase, terminal, interacting protein 1 [Source:MGI Symbol;Acc:MGI:1923483]	-
ENSMUSG00000001403	Ube2c	2	164769898	164778822	+	2600	protein_coding	ubiquitin-conjugating enzyme E2C [Source:MGI Symbol;Acc:MGI:1915862]	-
ENSMUSG00000050373	Snx21	2	164785823	164793816	+	4760	protein_coding	sorting nexin family member 21 [Source:MGI Symbol;Acc:MGI:1917729]	-
ENSMUSG00000017307	Acot8	2	164792765	164804882	-	1997	protein_coding	acyl-CoA thioesterase 8 [Source:MGI Symbol;Acc:MGI:2158201]	-
ENSMUSG00000045822	Zswim3	2	164805098	164822130	+	2708	protein_coding	zinc finger SWIM-type containing 3 [Source:MGI Symbol;Acc:MGI:1914788]	-
ENSMUSG00000017764	Zswim1	2	164822686	164826871	+	2781	protein_coding	zinc finger SWIM-type containing 1 [Source:MGI Symbol;Acc:MGI:1919221]	-
ENSMUSG00000017760	Ctsa	2	164832873	164841032	+	4715	protein_coding	cathepsin A [Source:MGI Symbol;Acc:MGI:97748]	-
ENSMUSG00000017754	Pltp	2	164839518	164857711	-	2562	protein_coding	phospholipid transfer protein [Source:MGI Symbol;Acc:MGI:103151]	-
ENSMUSG00000039849	Pcif1	2	164879304	164894454	+	6544	protein_coding	PDX1 C-terminal inhibiting factor 1 [Source:MGI Symbol;Acc:MGI:2443858]	-
ENSMUSG00000039834	Zfp335	2	164891882	164911757	-	4743	protein_coding	zinc finger protein 335 [Source:MGI Symbol;Acc:MGI:2682313]	zf-C2H2
ENSMUSG00000039804	Ncoa5	2	165000357	165034867	-	4383	protein_coding	nuclear receptor coactivator 5 [Source:MGI Symbol;Acc:MGI:2385165]	-
ENSMUSG00000017664	Slc35c2	2	165276554	165287869	-	3914	protein_coding	solute carrier family 35, member C2 [Source:MGI Symbol;Acc:MGI:2385166]	-
ENSMUSG00000017670	Elmo2	2	165288031	165326479	-	6652	protein_coding	engulfment and cell motility 2 [Source:MGI Symbol;Acc:MGI:2153045]	-
ENSMUSG00000039725	Trp53rka	2	165490110	165493324	-	2118	protein_coding	transformation related protein 53 regulating kinase A [Source:MGI Symbol;Acc:MGI:1918294]	-
ENSMUSG00000027661	Slc2a10	2	165503787	165519917	+	3570	protein_coding	solute carrier family 2 (facilitated glucose transporter), member 10 [Source:MGI Symbol;Acc:MGI:2156687]	-
ENSMUSG00000039671	Zmynd8	2	165784152	165899016	-	11031	protein_coding	zinc finger, MYND-type containing 8 [Source:MGI Symbol;Acc:MGI:1918025]	-
ENSMUSG00000027678	Ncoa3	2	165992636	166073242	+	7895	protein_coding	nuclear receptor coactivator 3 [Source:MGI Symbol;Acc:MGI:1276535]	-
ENSMUSG00000006800	Sulf2	2	166073089	166155663	-	5871	protein_coding	sulfatase 2 [Source:MGI Symbol;Acc:MGI:1919293]	-
ENSMUSG00000039621	Prex1	2	166566342	166713832	-	10266	protein_coding	phosphatidylinositol-3,4,5-trisphosphate-dependent Rac exchange factor 1 [Source:MGI Symbol;Acc:MGI:3040696]	-
ENSMUSG00000042854	Trp53rkb	2	166792531	166799505	+	5755	protein_coding	transformation related protein 53 regulating kinase B [Source:MGI Symbol;Acc:MGI:1914050]	-
ENSMUSG00000074582	Arfgef2	2	166805588	166898052	+	8770	protein_coding	ADP-ribosylation factor guanine nucleotide-exchange factor 2 (brefeldin A-inhibited) [Source:MGI Symbol;Acc:MGI:2139354]	-
ENSMUSG00000002718	Cse1l	2	166906040	166946389	+	5273	protein_coding	chromosome segregation 1-like (S. cerevisiae) [Source:MGI Symbol;Acc:MGI:1339951]	-
ENSMUSG00000039536	Stau1	2	166947549	166996299	-	6065	protein_coding	staufen double-stranded RNA binding protein 1 [Source:MGI Symbol;Acc:MGI:1338864]	-
ENSMUSG00000017999	Ddx27	2	167015193	167034947	+	4817	protein_coding	DEAD (Asp-Glu-Ala-Asp) box polypeptide 27 [Source:MGI Symbol;Acc:MGI:2385884]	-
ENSMUSG00000039501	Znfx1	2	167035793	167063015	-	8189	protein_coding	zinc finger, NFX1-type containing 1 [Source:MGI Symbol;Acc:MGI:2138982]	-
ENSMUSG00000074578	Zfas1	2	167062934	167065862	+	2929	processed_transcript	zinc finger, NFX1-type containing 1, antisense RNA 1 [Source:MGI Symbol;Acc:MGI:1916199]	-
ENSMUSG00000017969	Ptgis	2	167191805	167240604	-	2567	protein_coding	prostaglandin I2 (prostacyclin) synthase [Source:MGI Symbol;Acc:MGI:1097156]	-
ENSMUSG00000017929	B4galt5	2	167298444	167349183	-	4308	protein_coding	UDP-Gal:betaGlcNAc beta 1,4-galactosyltransferase, polypeptide 5 [Source:MGI Symbol;Acc:MGI:1927169]	-
ENSMUSG00000039463	Slc9a8	2	167421712	167477000	+	9095	protein_coding	solute carrier family 9 (sodium/hydrogen exchanger), member 8 [Source:MGI Symbol;Acc:MGI:1924281]	-
ENSMUSG00000047030	Spata2	2	167481133	167492887	-	4510	protein_coding	spermatogenesis associated 2 [Source:MGI Symbol;Acc:MGI:2146885]	-
ENSMUSG00000006418	Rnf114	2	167492645	167516173	+	3356	protein_coding	ring finger protein 114 [Source:MGI Symbol;Acc:MGI:1933159]	-
ENSMUSG00000090213	Tmem189	2	167642608	167689822	-	3265	protein_coding	transmembrane protein 189 [Source:MGI Symbol;Acc:MGI:2142624]	-
ENSMUSG00000056501	Cebpb	2	167688915	167690418	+	1504	protein_coding	CCAAT/enhancer binding protein (C/EBP), beta [Source:MGI Symbol;Acc:MGI:88373]	C/EBP
ENSMUSG00000027540	Ptpn1	2	167932057	167979385	+	5533	protein_coding	protein tyrosine phosphatase, non-receptor type 1 [Source:MGI Symbol;Acc:MGI:97805]	-
ENSMUSG00000044641	Pard6b	2	168081004	168101203	+	3399	protein_coding	par-6 family cell polarity regulator beta [Source:MGI Symbol;Acc:MGI:2135605]	-
ENSMUSG00000074576	Mocs3	2	168230622	168232594	+	1973	protein_coding	molybdenum cofactor synthesis 3 [Source:MGI Symbol;Acc:MGI:1916622]	-
ENSMUSG00000027546	Atp9a	2	168634438	168742409	-	5917	protein_coding	ATPase, class II, type 9A [Source:MGI Symbol;Acc:MGI:1330826]	-
ENSMUSG00000027551	Zfp64	2	168893331	168955587	-	5918	protein_coding	zinc finger protein 64 [Source:MGI Symbol;Acc:MGI:107342]	zf-C2H2
ENSMUSG00000052056	Zfp217	2	170108643	170148103	-	6139	protein_coding	zinc finger protein 217 [Source:MGI Symbol;Acc:MGI:2685408]	zf-C2H2
ENSMUSG00000013523	Bcas1	2	170346991	170427845	-	3775	protein_coding	breast carcinoma amplified sequence 1 [Source:MGI Symbol;Acc:MGI:1924210]	-
ENSMUSG00000084067	Gm14269	2	170463514	170463819	-	306	processed_pseudogene	predicted gene 14269 [Source:MGI Symbol;Acc:MGI:3650060]	-
ENSMUSG00000052033	Pfdn4	2	170496428	170519123	+	2520	protein_coding	prefoldin 4 [Source:MGI Symbol;Acc:MGI:1923512]	-
ENSMUSG00000027495	Fam210b	2	172345565	172355749	+	3617	protein_coding	family with sequence similarity 210, member B [Source:MGI Symbol;Acc:MGI:1914267]	-
ENSMUSG00000027496	Aurka	2	172356190	172370535	-	2531	protein_coding	aurora kinase A [Source:MGI Symbol;Acc:MGI:894678]	-
ENSMUSG00000027498	Cstf1	2	172370681	172382448	+	3504	protein_coding	cleavage stimulation factor, 3' pre-RNA, subunit 1 [Source:MGI Symbol;Acc:MGI:1914587]	-
ENSMUSG00000027502	Rtf2	2	172440556	172469908	+	2644	protein_coding	replication termination factor 2 [Source:MGI Symbol;Acc:MGI:1913654]	-
ENSMUSG00000081344	Gm14303	2	172509521	172509691	-	171	processed_pseudogene	predicted gene 14303 [Source:MGI Symbol;Acc:MGI:3651379]	-
ENSMUSG00000008999	Bmp7	2	172868012	172940321	-	4019	protein_coding	bone morphogenetic protein 7 [Source:MGI Symbol;Acc:MGI:103302]	-
ENSMUSG00000027509	Rae1	2	173000117	173015739	+	2554	protein_coding	ribonucleic acid export 1 [Source:MGI Symbol;Acc:MGI:1913929]	-
ENSMUSG00000027510	Rbm38	2	173020498	173034734	+	2869	protein_coding	RNA binding motif protein 38 [Source:MGI Symbol;Acc:MGI:1889294]	-
ENSMUSG00000027513	Pck1	2	173153048	173159273	+	3429	protein_coding	phosphoenolpyruvate carboxykinase 1, cytosolic [Source:MGI Symbol;Acc:MGI:97501]	-
ENSMUSG00000027514	Zbp1	2	173206612	173218923	-	3529	protein_coding	Z-DNA binding protein 1 [Source:MGI Symbol;Acc:MGI:1927449]	-
ENSMUSG00000038400	Pmepa1	2	173224458	173276533	-	4913	protein_coding	prostate transmembrane protein, androgen induced 1 [Source:MGI Symbol;Acc:MGI:1929600]	-
ENSMUSG00000027519	Rab22a	2	173659760	173707343	+	7206	protein_coding	RAB22A, member RAS oncogene family [Source:MGI Symbol;Acc:MGI:105072]	-
ENSMUSG00000054455	Vapb	2	173737511	173784336	+	7131	protein_coding	vesicle-associated membrane protein, associated protein B and C [Source:MGI Symbol;Acc:MGI:1928744]	-
ENSMUSG00000027522	Stx16	2	174076308	174099771	+	3962	protein_coding	syntaxin 16 [Source:MGI Symbol;Acc:MGI:1923396]	-
ENSMUSG00000039263	Npepl1	2	174110349	174123070	+	2998	protein_coding	aminopeptidase-like 1 [Source:MGI Symbol;Acc:MGI:2448523]	-
ENSMUSG00000027523	Gnas	2	174284320	174346744	+	11186	protein_coding	GNAS (guanine nucleotide binding protein, alpha stimulating) complex locus [Source:MGI Symbol;Acc:MGI:95777]	-
ENSMUSG00000016253	Nelfcd	2	174415804	174427502	+	2883	protein_coding	negative elongation factor complex member C/D, Th1l [Source:MGI Symbol;Acc:MGI:1926424]	-
ENSMUSG00000016256	Ctsz	2	174427493	174439039	-	1441	protein_coding	cathepsin Z [Source:MGI Symbol;Acc:MGI:1891190]	-
ENSMUSG00000016252	Atp5e	2	174461072	174464105	-	1756	protein_coding	ATP synthase, H+ transporting, mitochondrial F1 complex, epsilon subunit [Source:MGI Symbol;Acc:MGI:1855697]	-
ENSMUSG00000016257	Prelid3b	2	174465067	174473081	-	1860	protein_coding	PRELI domain containing 3B [Source:MGI Symbol;Acc:MGI:1913640]	-
ENSMUSG00000027524	Edn3	2	174760619	174784042	+	4113	protein_coding	endothelin 3 [Source:MGI Symbol;Acc:MGI:95285]	-
ENSMUSG00000083481	Rps8-ps2	2	175804983	175805606	-	624	processed_pseudogene	ribosomal protein S8, pseudogene 2 [Source:MGI Symbol;Acc:MGI:3649696]	-
ENSMUSG00000078870	Gm14410	2	177183453	177206421	-	2398	protein_coding	predicted gene 14410 [Source:MGI Symbol;Acc:MGI:3709158]	zf-C2H2
ENSMUSG00000078866	Zfp970	2	177464733	177478129	+	2172	protein_coding	zinc finger protein 970 [Source:MGI Symbol;Acc:MGI:3652255]	zf-C2H2
ENSMUSG00000095362	Gm14325	2	177831791	177840336	-	1616	protein_coding	predicted gene 14325 [Source:MGI Symbol;Acc:MGI:3702875]	zf-C2H2
ENSMUSG00000078861	Zfp931	2	178067695	178078476	-	2299	protein_coding	zinc finger protein 931 [Source:MGI Symbol;Acc:MGI:2441662]	zf-C2H2
ENSMUSG00000061897	Gm14292	2	179177425	179177880	+	456	processed_pseudogene	predicted gene 14292 [Source:MGI Symbol;Acc:MGI:3649964]	-
ENSMUSG00000039117	Taf4	2	179912152	179976646	-	4621	protein_coding	TATA-box binding protein associated factor 4 [Source:MGI Symbol;Acc:MGI:2152346]	-
ENSMUSG00000085704	4921531C22Rik	2	179975993	179979013	+	1967	processed_transcript	RIKEN cDNA 4921531C22 gene [Source:MGI Symbol;Acc:MGI:1913980]	-
ENSMUSG00000039108	Lsm14b	2	180024987	180035465	+	2892	protein_coding	LSM family member 14B [Source:MGI Symbol;Acc:MGI:3040677]	-
ENSMUSG00000027566	Psma7	2	180036374	180042433	-	3071	protein_coding	proteasome (prosome, macropain) subunit, alpha type 7 [Source:MGI Symbol;Acc:MGI:1347070]	-
ENSMUSG00000039086	Ss18l1	2	180042509	180070201	+	4343	protein_coding	SS18, nBAF chromatin remodeling complex subunit like 1 [Source:MGI Symbol;Acc:MGI:2444061]	-
ENSMUSG00000039069	Mtg2	2	180070588	180085902	+	5949	protein_coding	mitochondrial ribosome associated GTPase 2 [Source:MGI Symbol;Acc:MGI:106565]	-
ENSMUSG00000039050	Osbpl2	2	180119306	180162680	+	4187	protein_coding	oxysterol binding protein-like 2 [Source:MGI Symbol;Acc:MGI:2442832]	-
ENSMUSG00000039041	Adrm1	2	180171485	180176286	+	4457	protein_coding	adhesion regulating molecule 1 [Source:MGI Symbol;Acc:MGI:1929289]	-
ENSMUSG00000015647	Lama5	2	180176373	180225859	-	11388	protein_coding	laminin, alpha 5 [Source:MGI Symbol;Acc:MGI:105382]	-
ENSMUSG00000039001	Rps21	2	180257377	180258445	+	810	protein_coding	ribosomal protein S21 [Source:MGI Symbol;Acc:MGI:1913731]	-
ENSMUSG00000038990	Cables2	2	180258540	180273496	-	4597	protein_coding	CDK5 and Abl enzyme substrate 2 [Source:MGI Symbol;Acc:MGI:2182335]	-
ENSMUSG00000038963	Slco4a1	2	180456245	180474867	+	4799	protein_coding	solute carrier organic anion transporter family, member 4a1 [Source:MGI Symbol;Acc:MGI:1351866]	-
ENSMUSG00000027569	Mrgbp	2	180581304	180586304	+	3499	protein_coding	MRG/MORF4L binding protein [Source:MGI Symbol;Acc:MGI:1920497]	-
ENSMUSG00000049401	Ogfr	2	180589245	180595836	+	2580	protein_coding	opioid growth factor receptor [Source:MGI Symbol;Acc:MGI:1919325]	-
ENSMUSG00000038914	Dido1	2	180657964	180709999	-	13307	protein_coding	death inducer-obliterator 1 [Source:MGI Symbol;Acc:MGI:1344352]	-
ENSMUSG00000027573	Gid8	2	180710117	180718733	+	2464	protein_coding	GID complex subunit 8 [Source:MGI Symbol;Acc:MGI:1923675]	-
ENSMUSG00000023393	Slc17a9	2	180725263	180742280	+	3200	protein_coding	solute carrier family 17, member 9 [Source:MGI Symbol;Acc:MGI:1919107]	-
ENSMUSG00000038848	Ythdf1	2	180904377	180920949	-	3316	protein_coding	YTH domain family 1 [Source:MGI Symbol;Acc:MGI:1917431]	-
ENSMUSG00000027574	Nkain4	2	180934772	180954699	-	1239	protein_coding	Na+/K+ transporting ATPase interacting 4 [Source:MGI Symbol;Acc:MGI:1915372]	-
ENSMUSG00000027575	Arfgap1	2	180967225	180982526	+	5367	protein_coding	ADP-ribosylation factor GTPase activating protein 1 [Source:MGI Symbol;Acc:MGI:2183559]	-
ENSMUSG00000070461	9230112E08Rik	2	180983924	180987275	+	3352	sense_overlapping	RIKEN cDNA 9230112E08 gene [Source:MGI Symbol;Acc:MGI:2444774]	-
ENSMUSG00000016349	Eef1a2	2	181147653	181157014	-	2084	protein_coding	eukaryotic translation elongation factor 1 alpha 2 [Source:MGI Symbol;Acc:MGI:1096317]	-
ENSMUSG00000016344	Ppdpf	2	181187247	181188771	+	1336	protein_coding	pancreatic progenitor cell differentiation and proliferation factor [Source:MGI Symbol;Acc:MGI:1913746]	-
ENSMUSG00000038751	Ptk6	2	181193721	181202789	-	3689	protein_coding	PTK6 protein tyrosine kinase 6 [Source:MGI Symbol;Acc:MGI:99683]	-
ENSMUSG00000027580	Helz2	2	181227615	181242027	-	11529	protein_coding	helicase with zinc finger 2, transcriptional coactivator [Source:MGI Symbol;Acc:MGI:2385169]	-
ENSMUSG00000038705	Gmeb2	2	181251449	181288035	-	4988	protein_coding	glucocorticoid modulatory element binding protein 2 [Source:MGI Symbol;Acc:MGI:2652836]	SAND
ENSMUSG00000027581	Stmn3	2	181306459	181314500	-	1136	protein_coding	stathmin-like 3 [Source:MGI Symbol;Acc:MGI:1277137]	-
ENSMUSG00000038685	Rtel1	2	181319739	181356616	+	6616	protein_coding	regulator of telomere elongation helicase 1 [Source:MGI Symbol;Acc:MGI:2139369]	-
ENSMUSG00000038671	Arfrp1	2	181357690	181365404	-	4320	protein_coding	ADP-ribosylation factor related protein 1 [Source:MGI Symbol;Acc:MGI:1923938]	-
ENSMUSG00000027582	Zgpat	2	181364928	181383628	+	5624	protein_coding	zinc finger, CCCH-type with G patch domain [Source:MGI Symbol;Acc:MGI:2449939]	-
ENSMUSG00000000827	Tpd52l2	2	181497142	181517966	+	4982	protein_coding	tumor protein D52-like 2 [Source:MGI Symbol;Acc:MGI:1913564]	-
ENSMUSG00000000826	Dnajc5	2	181520485	181555133	+	6953	protein_coding	DnaJ heat shock protein family (Hsp40) member C5 [Source:MGI Symbol;Acc:MGI:892995]	-
ENSMUSG00000089917	Uckl1	2	181569149	181584892	-	4629	protein_coding	uridine-cytidine kinase 1-like 1 [Source:MGI Symbol;Acc:MGI:1915806]	-
ENSMUSG00000000823	Zfp512b	2	181582103	181592803	-	6810	protein_coding	zinc finger protein 512B [Source:MGI Symbol;Acc:MGI:2685478]	zf-C2H2
ENSMUSG00000002455	Prpf6	2	181591868	181655660	+	3859	protein_coding	pre-mRNA splicing factor 6 [Source:MGI Symbol;Acc:MGI:1922946]	-
ENSMUSG00000038605	Samd10	2	181595218	181599212	-	2448	protein_coding	sterile alpha motif domain containing 10 [Source:MGI Symbol;Acc:MGI:2443872]	-
ENSMUSG00000046470	Sox18	2	181669836	181671640	-	1620	protein_coding	SRY (sex determining region Y)-box 18 [Source:MGI Symbol;Acc:MGI:103559]	HMG
ENSMUSG00000002458	Rgs19	2	181688419	181693977	-	2230	protein_coding	regulator of G-protein signaling 19 [Source:MGI Symbol;Acc:MGI:1915153]	-
ENSMUSG00000027589	Pcmtd2	2	181837854	181857461	+	4183	protein_coding	protein-L-isoaspartate (D-aspartate) O-methyltransferase domain containing 2 [Source:MGI Symbol;Acc:MGI:1923927]	-
ENSMUSG00000038628	Polr3k	2	181864337	181870830	+	3124	protein_coding	polymerase (RNA) III (DNA directed) polypeptide K [Source:MGI Symbol;Acc:MGI:1914255]	-
ENSMUSG00000073293	Nudt10	X	6168696	6173015	-	1775	protein_coding	nudix (nucleoside diphosphate linked moiety X)-type motif 10 [Source:MGI Symbol;Acc:MGI:2147931]	-
ENSMUSG00000004317	Clcn5	X	7153810	7319358	-	11452	protein_coding	chloride channel, voltage-sensitive 5 [Source:MGI Symbol;Acc:MGI:99486]	-
ENSMUSG00000063018	2010204K13Rik	X	7411817	7445143	-	1583	processed_transcript	RIKEN cDNA 2010204K13 gene [Source:MGI Symbol;Acc:MGI:1922859]	-
ENSMUSG00000031144	Syp	X	7638471	7653256	+	5211	protein_coding	synaptophysin [Source:MGI Symbol;Acc:MGI:98467]	-
ENSMUSG00000031145	Prickle3	X	7657260	7668186	+	4902	protein_coding	prickle planar cell polarity protein 3 [Source:MGI Symbol;Acc:MGI:1859635]	-
ENSMUSG00000031146	Plp2	X	7667941	7671390	-	1334	protein_coding	proteolipid protein 2 [Source:MGI Symbol;Acc:MGI:1298382]	-
ENSMUSG00000031148	Gpkow	X	7697131	7710262	+	3737	protein_coding	G patch domain and KOW motifs [Source:MGI Symbol;Acc:MGI:1859610]	-
ENSMUSG00000039382	Wdr45	X	7714333	7728206	+	3310	protein_coding	WD repeat domain 45 [Source:MGI Symbol;Acc:MGI:1859606]	-
ENSMUSG00000031149	Praf2	X	7728439	7731064	+	1339	protein_coding	PRA1 domain family 2 [Source:MGI Symbol;Acc:MGI:1859607]	-
ENSMUSG00000031150	Ccdc120	X	7731714	7750905	-	4165	protein_coding	coiled-coil domain containing 120 [Source:MGI Symbol;Acc:MGI:1859619]	-
ENSMUSG00000000134	Tfe3	X	7762560	7775202	+	9261	protein_coding	transcription factor E3 [Source:MGI Symbol;Acc:MGI:98511]	bHLH
ENSMUSG00000031153	Gripap1	X	7789765	7820567	+	5502	protein_coding	GRIP1 associated protein 1 [Source:MGI Symbol;Acc:MGI:1859616]	-
ENSMUSG00000031154	Otud5	X	7841364	7876626	+	5200	protein_coding	OTU domain containing 5 [Source:MGI Symbol;Acc:MGI:1859615]	-
ENSMUSG00000031155	Pim2	X	7878262	7883432	+	2795	protein_coding	proviral integration site 2 [Source:MGI Symbol;Acc:MGI:97587]	-
ENSMUSG00000031156	Slc35a2	X	7884028	7894492	+	4729	protein_coding	solute carrier family 35 (UDP-galactose transporter), member A2 [Source:MGI Symbol;Acc:MGI:1345297]	-
ENSMUSG00000031157	Pqbp1	X	7894519	7899269	-	1636	protein_coding	polyglutamine binding protein 1 [Source:MGI Symbol;Acc:MGI:1859638]	-
ENSMUSG00000031158	Timm17b	X	7899357	7908351	+	2557	protein_coding	translocase of inner mitochondrial membrane 17b [Source:MGI Symbol;Acc:MGI:1343176]	-
ENSMUSG00000039278	Pcsk1n	X	7919822	7924410	+	2193	protein_coding	proprotein convertase subtilisin/kexin type 1 inhibitor [Source:MGI Symbol;Acc:MGI:1353431]	-
ENSMUSG00000031161	Hdac6	X	7930120	7947889	-	5817	protein_coding	histone deacetylase 6 [Source:MGI Symbol;Acc:MGI:1333752]	-
ENSMUSG00000031163	Glod5	X	8004200	8018492	-	673	protein_coding	glyoxalase domain containing 5 [Source:MGI Symbol;Acc:MGI:1917074]	-
ENSMUSG00000039231	Suv39h1	X	8061171	8074760	-	5270	protein_coding	suppressor of variegation 3-9 1 [Source:MGI Symbol;Acc:MGI:1099440]	-
ENSMUSG00000031166	Wdr13	X	8123301	8132892	-	5277	protein_coding	WD repeat domain 13 [Source:MGI Symbol;Acc:MGI:1914661]	-
ENSMUSG00000031167	Rbm3	X	8138975	8145880	-	4698	protein_coding	RNA binding motif (RNP1, RRM) protein 3 [Source:MGI Symbol;Acc:MGI:1099460]	-
ENSMUSG00000039201	Tbc1d25	X	8154472	8176181	-	2794	protein_coding	TBC1 domain family, member 25 [Source:MGI Symbol;Acc:MGI:2444862]	-
ENSMUSG00000031168	Ebp	X	8185329	8193512	-	2310	protein_coding	phenylalkylamine Ca2+ antagonist (emopamil) binding protein [Source:MGI Symbol;Acc:MGI:107822]	-
ENSMUSG00000031171	Ftsj1	X	8238668	8252406	-	4760	protein_coding	FtsJ RNA methyltransferase homolog 1 (E. coli) [Source:MGI Symbol;Acc:MGI:1859648]	-
ENSMUSG00000052364	B630019K06Rik	X	8892382	8894964	+	2583	protein_coding	RIKEN cDNA B630019K06 gene [Source:MGI Symbol;Acc:MGI:2147918]	-
ENSMUSG00000015342	Xk	X	9272756	9313250	+	5076	protein_coding	X-linked Kx blood group [Source:MGI Symbol;Acc:MGI:103569]	-
ENSMUSG00000031176	Dynlt3	X	9654267	9663003	-	2576	protein_coding	dynein light chain Tctex-type 3 [Source:MGI Symbol;Acc:MGI:1914367]	-
ENSMUSG00000090084	Srpx	X	10037977	10117709	-	2652	protein_coding	sushi-repeat-containing protein [Source:MGI Symbol;Acc:MGI:1858306]	-
ENSMUSG00000031173	Otc	X	10252305	10321024	+	4241	protein_coding	ornithine transcarbamylase [Source:MGI Symbol;Acc:MGI:97448]	-
ENSMUSG00000058254	Tspan7	X	10485158	10596605	+	7067	protein_coding	tetraspanin 7 [Source:MGI Symbol;Acc:MGI:1298407]	-
ENSMUSG00000008035	Mid1ip1	X	10715013	10719690	+	2128	protein_coding	Mid1 interacting protein 1 (gastrulation specific G12-like (zebrafish)) [Source:MGI Symbol;Acc:MGI:1915291]	-
ENSMUSG00000040363	Bcor	X	12036740	12160355	-	8666	protein_coding	BCL6 interacting corepressor [Source:MGI Symbol;Acc:MGI:1918708]	-
ENSMUSG00000031007	Atp6ap2	X	12587801	12617049	+	2618	protein_coding	ATPase, H+ transporting, lysosomal accessory protein 2 [Source:MGI Symbol;Acc:MGI:1917745]	-
ENSMUSG00000044148	1810030O07Rik	X	12654879	12673668	-	2699	protein_coding	RIKEN cDNA 1810030O07 gene [Source:MGI Symbol;Acc:MGI:1916405]	-
ENSMUSG00000064127	Med14	X	12675369	12762073	-	8763	protein_coding	mediator complex subunit 14 [Source:MGI Symbol;Acc:MGI:1349442]	-
ENSMUSG00000083307	AA414768	X	12936872	12938128	+	1257	processed_pseudogene	expressed sequence AA414768 [Source:MGI Symbol;Acc:MGI:3035137]	-
ENSMUSG00000031010	Usp9x	X	13071498	13173328	+	15051	protein_coding	ubiquitin specific peptidase 9, X chromosome [Source:MGI Symbol;Acc:MGI:894681]	-
ENSMUSG00000084349	Rpl3-ps1	X	13202571	13203780	+	1210	processed_pseudogene	ribosomal protein L3, pseudogene 1 [Source:MGI Symbol;Acc:MGI:3644217]	-
ENSMUSG00000083364	Llph-ps2	X	13218210	13218602	-	393	processed_pseudogene	LLP homolog, pseudogene 2 [Source:MGI Symbol;Acc:MGI:3642864]	-
ENSMUSG00000000787	Ddx3x	X	13280970	13294052	+	5277	protein_coding	DEAD/H (Asp-Glu-Ala-Asp/His) box polypeptide 3, X-linked [Source:MGI Symbol;Acc:MGI:103064]	-
ENSMUSG00000031012	Cask	X	13517080	13851367	-	9145	protein_coding	calcium/calmodulin-dependent serine protein kinase (MAGUK family) [Source:MGI Symbol;Acc:MGI:1309489]	-
ENSMUSG00000025037	Maoa	X	16619698	16687818	+	4167	protein_coding	monoamine oxidase A [Source:MGI Symbol;Acc:MGI:96915]	-
ENSMUSG00000040147	Maob	X	16709282	16817366	-	2789	protein_coding	monoamine oxidase B [Source:MGI Symbol;Acc:MGI:96916]	-
ENSMUSG00000025040	Fundc1	X	17556564	17572325	-	2353	protein_coding	FUN14 domain containing 1 [Source:MGI Symbol;Acc:MGI:1919268]	-
ENSMUSG00000037369	Kdm6a	X	18162575	18279936	+	8383	protein_coding	lysine (K)-specific demethylase 6A [Source:MGI Symbol;Acc:MGI:1095419]	-
ENSMUSG00000060090	Rp2	X	20364481	20405653	+	5141	protein_coding	retinitis pigmentosa 2 homolog [Source:MGI Symbol;Acc:MGI:1277953]	-
ENSMUSG00000084830	Gm14539	X	20581141	20581314	-	174	processed_pseudogene	predicted gene 14539 [Source:MGI Symbol;Acc:MGI:3705371]	-
ENSMUSG00000031059	Ndufb11	X	20615326	20617619	-	908	protein_coding	NADH:ubiquinone oxidoreductase subunit B11 [Source:MGI Symbol;Acc:MGI:1349919]	-
ENSMUSG00000031060	Rbm10	X	20617503	20650901	+	3714	protein_coding	RNA binding motif protein 10 [Source:MGI Symbol;Acc:MGI:2384310]	-
ENSMUSG00000001924	Uba1	X	20658326	20683179	+	4819	protein_coding	ubiquitin-like modifier activating enzyme 1 [Source:MGI Symbol;Acc:MGI:98890]	-
ENSMUSG00000031065	Cdk16	X	20687954	20699880	+	4378	protein_coding	cyclin-dependent kinase 16 [Source:MGI Symbol;Acc:MGI:97516]	-
ENSMUSG00000031066	Usp11	X	20703906	20720539	+	4732	protein_coding	ubiquitin specific peptidase 11 [Source:MGI Symbol;Acc:MGI:2384312]	-
ENSMUSG00000001127	Araf	X	20797814	20860519	+	6541	protein_coding	Araf proto-oncogene, serine/threonine kinase [Source:MGI Symbol;Acc:MGI:88065]	-
ENSMUSG00000037217	Syn1	X	20860511	20921004	-	3299	protein_coding	synapsin I [Source:MGI Symbol;Acc:MGI:98460]	-
ENSMUSG00000001128	Cfp	X	20925454	20931555	-	1736	protein_coding	complement factor properdin [Source:MGI Symbol;Acc:MGI:97545]	-
ENSMUSG00000001134	Uxt	X	20941722	20962017	-	1639	protein_coding	ubiquitously expressed prefoldin like chaperone [Source:MGI Symbol;Acc:MGI:1277988]	-
ENSMUSG00000031089	Slc6a14	X	21714896	21742355	+	3434	protein_coding	solute carrier family 6 (neurotransmitter transporter), member 14 [Source:MGI Symbol;Acc:MGI:1890216]	-
ENSMUSG00000101818	Gm28269	X	21743440	21745097	-	559	protein_coding	predicted gene 28269 [Source:MGI Symbol;Acc:MGI:5578975]	-
ENSMUSG00000036782	Klhl13	X	23219271	23365082	-	4253	protein_coding	kelch-like 13 [Source:MGI Symbol;Acc:MGI:1914705]	-
ENSMUSG00000036769	Wdr44	X	23693051	23806025	+	8353	protein_coding	WD repeat domain 44 [Source:MGI Symbol;Acc:MGI:1919654]	-
ENSMUSG00000086691	Gm15432	X	29564014	29564208	-	195	processed_pseudogene	predicted gene 15432 [Source:MGI Symbol;Acc:MGI:3801969]	-
ENSMUSG00000079297	Gm2223	X	33505661	33507010	+	1350	processed_pseudogene	predicted pseudogene 2223 [Source:MGI Symbol;Acc:MGI:3780393]	-
ENSMUSG00000017057	Il13ra1	X	36112110	36171259	+	3712	protein_coding	interleukin 13 receptor, alpha 1 [Source:MGI Symbol;Acc:MGI:105052]	-
ENSMUSG00000036699	Zcchc12	X	36195904	36199158	+	2280	protein_coding	zinc finger, CCHC domain containing 12 [Source:MGI Symbol;Acc:MGI:1919943]	-
ENSMUSG00000006373	Pgrmc1	X	36598206	36606079	+	1857	protein_coding	progesterone receptor membrane component 1 [Source:MGI Symbol;Acc:MGI:1858305]	-
ENSMUSG00000081281	Gm6274	X	36668217	36669013	+	797	processed_pseudogene	predicted gene 6274 [Source:MGI Symbol;Acc:MGI:3645367]	-
ENSMUSG00000016319	Slc25a5	X	36795651	36798807	+	1646	protein_coding	solute carrier family 25 (mitochondrial carrier, adenine nucleotide translocator), member 5 [Source:MGI Symbol;Acc:MGI:1353496]	-
ENSMUSG00000006423	C330007P06Rik	X	36823737	36874111	-	7424	protein_coding	RIKEN cDNA C330007P06 gene [Source:MGI Symbol;Acc:MGI:1924894]	-
ENSMUSG00000016308	Ube2a	X	36873900	36884222	+	2272	protein_coding	ubiquitin-conjugating enzyme E2A [Source:MGI Symbol;Acc:MGI:102959]	-
ENSMUSG00000044149	Nkrf	X	36887540	36902899	-	3268	protein_coding	NF-kappaB repressing factor [Source:MGI Symbol;Acc:MGI:1924536]	-
ENSMUSG00000050379	Sept6	X	36911326	36991794	-	9882	protein_coding	septin 6 [Source:MGI Symbol;Acc:MGI:1888939]	-
ENSMUSG00000079641	Rpl39	X	37082520	37085402	-	1434	protein_coding	ribosomal protein L39 [Source:MGI Symbol;Acc:MGI:1914498]	-
ENSMUSG00000036572	Upf3b	X	37091678	37110322	-	3999	protein_coding	UPF3 regulator of nonsense transcripts homolog B (yeast) [Source:MGI Symbol;Acc:MGI:1915384]	-
ENSMUSG00000016409	Nkap	X	37126795	37150746	+	4326	protein_coding	NFKB activating protein [Source:MGI Symbol;Acc:MGI:1914300]	-
ENSMUSG00000016427	Ndufa1	X	37187588	37191163	-	419	protein_coding	NADH:ubiquinone oxidoreductase subunit A1 [Source:MGI Symbol;Acc:MGI:1929511]	-
ENSMUSG00000036537	Rnf113a1	X	37191245	37192467	+	1223	protein_coding	ring finger protein 113A1 [Source:MGI Symbol;Acc:MGI:1917192]	-
ENSMUSG00000048047	Zbtb33	X	38189793	38197046	+	5122	protein_coding	zinc finger and BTB domain containing 33 [Source:MGI Symbol;Acc:MGI:1927290]	-
ENSMUSG00000016534	Lamp2	X	38401357	38456454	-	9552	protein_coding	lysosomal-associated membrane protein 2 [Source:MGI Symbol;Acc:MGI:96748]	-
ENSMUSG00000031095	Cul4b	X	38533274	38576196	-	3873	protein_coding	cullin 4B [Source:MGI Symbol;Acc:MGI:1919834]	-
ENSMUSG00000000355	Mcts1	X	38600578	38613426	+	1571	protein_coding	malignant T cell amplified sequence 1 [Source:MGI Symbol;Acc:MGI:1916245]	-
ENSMUSG00000048970	C1galt1c1	X	38630785	38635087	-	1449	protein_coding	C1GALT1-specific chaperone 1 [Source:MGI Symbol;Acc:MGI:1913493]	-
ENSMUSG00000085611	Ap3s1-ps1	X	38685592	38686170	-	579	processed_pseudogene	adaptor-related protein complex 3, sigma 1 subunit, pseudogene 1 [Source:MGI Symbol;Acc:MGI:1929216]	-
ENSMUSG00000080896	Gm14567	X	38969817	38969990	+	174	processed_pseudogene	predicted gene 14567 [Source:MGI Symbol;Acc:MGI:3705732]	-
ENSMUSG00000037475	Thoc2	X	41794991	41920674	-	12666	protein_coding	THO complex 2 [Source:MGI Symbol;Acc:MGI:2442413]	-
ENSMUSG00000025860	Xiap	X	42059679	42109656	+	9469	protein_coding	X-linked inhibitor of apoptosis [Source:MGI Symbol;Acc:MGI:107572]	-
ENSMUSG00000025862	Stag2	X	42149317	42277185	+	8273	protein_coding	stromal antigen 2 [Source:MGI Symbol;Acc:MGI:1098583]	-
ENSMUSG00000068014	Gm14648	X	47900345	47900827	+	483	processed_pseudogene	predicted gene 14648 [Source:MGI Symbol;Acc:MGI:3705508]	-
ENSMUSG00000001173	Ocrl	X	47912387	47965868	+	9486	protein_coding	OCRL, inositol polyphosphate-5-phosphatase [Source:MGI Symbol;Acc:MGI:109589]	-
ENSMUSG00000037005	Xpnpep2	X	48108725	48136981	+	4878	protein_coding	X-prolyl aminopeptidase (aminopeptidase P) 2, membrane-bound [Source:MGI Symbol;Acc:MGI:2180001]	-
ENSMUSG00000036985	Zdhhc9	X	48171969	48208878	-	6733	protein_coding	zinc finger, DHHC domain containing 9 [Source:MGI Symbol;Acc:MGI:2444393]	-
ENSMUSG00000063785	Utp14a	X	48256862	48282453	+	4130	protein_coding	UTP14A small subunit processome component [Source:MGI Symbol;Acc:MGI:1919804]	-
ENSMUSG00000031103	Elf4	X	48411046	48463132	-	6148	protein_coding	E74-like factor 4 (ets domain transcription factor) [Source:MGI Symbol;Acc:MGI:1928377]	ETS
ENSMUSG00000036932	Aifm1	X	48474944	48513563	-	4006	protein_coding	apoptosis-inducing factor, mitochondrion-associated 1 [Source:MGI Symbol;Acc:MGI:1349419]	-
ENSMUSG00000031105	Slc25a14	X	48623413	48662294	+	2364	protein_coding	solute carrier family 25 (mitochondrial carrier, brain), member 14 [Source:MGI Symbol;Acc:MGI:1330823]	-
ENSMUSG00000031107	Rbmx2	X	48695004	48710723	+	1872	protein_coding	RNA binding motif protein, X-linked 2 [Source:MGI Symbol;Acc:MGI:1919414]	-
ENSMUSG00000031109	Enox2	X	49009707	49288259	-	4356	protein_coding	ecto-NOX disulfide-thiol exchanger 2 [Source:MGI Symbol;Acc:MGI:2384799]	-
ENSMUSG00000082192	Gm14719	X	49660960	49661299	+	340	processed_pseudogene	predicted gene 14719 [Source:MGI Symbol;Acc:MGI:3705771]	-
ENSMUSG00000085396	Firre	X	50555744	50635321	-	8247	processed_transcript	functional intergenic repeating RNA element [Source:MGI Symbol;Acc:MGI:2147989]	-
ENSMUSG00000050029	Rap2c	X	51003912	51018018	-	3545	protein_coding	RAP2C, member of RAS oncogene family [Source:MGI Symbol;Acc:MGI:1919315]	-
ENSMUSG00000031119	Gpc4	X	52053021	52165252	-	2651	protein_coding	glypican 4 [Source:MGI Symbol;Acc:MGI:104902]	-
ENSMUSG00000055653	Gpc3	X	52272426	52613950	-	2690	protein_coding	glypican 3 [Source:MGI Symbol;Acc:MGI:104903]	-
ENSMUSG00000083621	Gm14586	X	52772342	52772749	-	408	processed_pseudogene	predicted gene 14586 [Source:MGI Symbol;Acc:MGI:3705507]	-
ENSMUSG00000081684	Rps2-ps13	X	52898588	52899469	+	882	processed_pseudogene	ribosomal protein S2, pseudogene 13 [Source:MGI Symbol;Acc:MGI:3705640]	-
ENSMUSG00000025626	Phf6	X	52912266	52956943	+	6946	protein_coding	PHD finger protein 6 [Source:MGI Symbol;Acc:MGI:1918248]	-
ENSMUSG00000025630	Hprt	X	52988137	53021659	+	1289	protein_coding	hypoxanthine guanine phosphoribosyl transferase [Source:MGI Symbol;Acc:MGI:96217]	-
ENSMUSG00000036022	Fam122b	X	53243415	53269805	-	4409	protein_coding	family with sequence similarity 122, member B [Source:MGI Symbol;Acc:MGI:1926005]	-
ENSMUSG00000023074	Mospd1	X	53344598	53370502	-	2085	protein_coding	motile sperm domain containing 1 [Source:MGI Symbol;Acc:MGI:1917630]	-
ENSMUSG00000083798	Gm14584	X	53418331	53418967	+	637	processed_pseudogene	predicted gene 14584 [Source:MGI Symbol;Acc:MGI:3705780]	-
ENSMUSG00000079593	Gm14597	X	53577087	53608979	-	827	protein_coding	predicted gene 14597 [Source:MGI Symbol;Acc:MGI:3711766]	-
ENSMUSG00000051851	Rtl8c	X	53608032	53608432	+	401	protein_coding	retrotransposon Gag like 8C [Source:MGI Symbol;Acc:MGI:1920115]	-
ENSMUSG00000067925	Rtl8a	X	53642488	53643682	-	1195	protein_coding	retrotransposon Gag like 8A [Source:MGI Symbol;Acc:MGI:1913408]	-
ENSMUSG00000067924	Rtl8b	X	53669177	53670408	-	1232	protein_coding	retrotransposon Gag like 8B [Source:MGI Symbol;Acc:MGI:3576504]	-
ENSMUSG00000035967	Ints6l	X	56454857	56507843	+	7173	protein_coding	integrator complex subunit 6 like [Source:MGI Symbol;Acc:MGI:2442593]	-
ENSMUSG00000061273	Mmgt1	X	56585512	56598069	-	4234	protein_coding	membrane magnesium transporter 1 [Source:MGI Symbol;Acc:MGI:2384305]	-
ENSMUSG00000060681	Slc9a6	X	56609757	56664230	+	5098	protein_coding	solute carrier family 9 (sodium/hydrogen exchanger), member 6 [Source:MGI Symbol;Acc:MGI:2443511]	-
ENSMUSG00000023092	Fhl1	X	56731787	56793346	+	3714	protein_coding	four and a half LIM domains 1 [Source:MGI Symbol;Acc:MGI:1298387]	-
ENSMUSG00000067873	Htatsf1	X	57053583	57067183	+	4879	protein_coding	HIV TAT specific factor 1 [Source:MGI Symbol;Acc:MGI:1919709]	-
ENSMUSG00000031134	Rbmx	X	57383530	57393036	-	4330	protein_coding	RNA binding motif protein, X chromosome [Source:MGI Symbol;Acc:MGI:1343044]	-
ENSMUSG00000031137	Fgf13	X	59062145	59568071	-	4019	protein_coding	fibroblast growth factor 13 [Source:MGI Symbol;Acc:MGI:109178]	-
ENSMUSG00000046993	Gm5637	X	60045111	60046229	-	1119	processed_pseudogene	predicted pseudogene 5637 [Source:MGI Symbol;Acc:MGI:3648120]	-
ENSMUSG00000062949	Atp11c	X	60223290	60592698	-	7312	protein_coding	ATPase, class VI, type 11C [Source:MGI Symbol;Acc:MGI:1859661]	-
ENSMUSG00000081752	Sms-ps	X	62775585	62776685	-	1101	processed_pseudogene	spermine synthase, pseudogene [Source:MGI Symbol;Acc:MGI:3705601]	-
ENSMUSG00000081603	Gm14681	X	66778442	66778852	-	411	processed_pseudogene	predicted gene 14681 [Source:MGI Symbol;Acc:MGI:3705734]	-
ENSMUSG00000000838	Fmr1	X	68678541	68717963	+	8966	protein_coding	fragile X mental retardation 1 [Source:MGI Symbol;Acc:MGI:95564]	-
ENSMUSG00000035847	Ids	X	70343069	70365084	-	5101	protein_coding	iduronate 2-sulfatase [Source:MGI Symbol;Acc:MGI:96417]	-
ENSMUSG00000045237	1110012L19Rik	X	70385877	70389417	+	1094	protein_coding	RIKEN cDNA 1110012L19 gene [Source:MGI Symbol;Acc:MGI:1915868]	-
ENSMUSG00000073139	Tmem185a	X	70459753	70477180	-	2513	protein_coding	transmembrane protein 185A [Source:MGI Symbol;Acc:MGI:2448555]	-
ENSMUSG00000031337	Mtm1	X	71210767	71315691	+	13935	protein_coding	X-linked myotubular myopathy gene 1 [Source:MGI Symbol;Acc:MGI:1099452]	-
ENSMUSG00000015214	Mtmr1	X	71364760	71419196	+	5859	protein_coding	myotubularin related protein 1 [Source:MGI Symbol;Acc:MGI:1858271]	-
ENSMUSG00000035776	Cd99l2	X	71420060	71492849	-	4902	protein_coding	CD99 antigen-like 2 [Source:MGI Symbol;Acc:MGI:2177151]	-
ENSMUSG00000015217	Hmgb3	X	71555918	71560676	+	2234	protein_coding	high mobility group box 3 [Source:MGI Symbol;Acc:MGI:1098219]	HMG
ENSMUSG00000083411	Rpl30-ps10	X	71803688	71804034	+	347	processed_pseudogene	ribosomal protein L30, pseudogene 10 [Source:MGI Symbol;Acc:MGI:3646270]	-
ENSMUSG00000073131	Vma21	X	71815924	71839757	+	7303	protein_coding	VMA21 vacuolar H+-ATPase homolog (S. cerevisiae) [Source:MGI Symbol;Acc:MGI:1914298]	-
ENSMUSG00000031347	Cetn2	X	72913532	72918411	-	1646	protein_coding	centrin 2 [Source:MGI Symbol;Acc:MGI:1347085]	-
ENSMUSG00000031349	Nsdhl	X	72918557	72958514	+	2853	protein_coding	NAD(P) dependent steroid dehydrogenase-like [Source:MGI Symbol;Acc:MGI:1099438]	-
ENSMUSG00000078317	F8a	X	73228291	73230795	+	2505	protein_coding	factor 8-associated gene A [Source:MGI Symbol;Acc:MGI:95474]	-
ENSMUSG00000031365	Zfp275	X	73342621	73359080	+	6745	protein_coding	zinc finger protein 275 [Source:MGI Symbol;Acc:MGI:1350985]	zf-C2H2
ENSMUSG00000031371	Haus7	X	73437315	73459044	-	1438	protein_coding	HAUS augmin-like complex, subunit 7 [Source:MGI Symbol;Acc:MGI:1920988]	-
ENSMUSG00000031375	Bgn	X	73483602	73495933	+	6099	protein_coding	biglycan [Source:MGI Symbol;Acc:MGI:88158]	-
ENSMUSG00000002012	Pnck	X	73655994	73660117	-	1971	protein_coding	pregnancy upregulated non-ubiquitously expressed CaM kinase [Source:MGI Symbol;Acc:MGI:1347357]	-
ENSMUSG00000019558	Slc6a8	X	73673150	73682502	+	5210	protein_coding	solute carrier family 6 (neurotransmitter transporter, creatine), member 8 [Source:MGI Symbol;Acc:MGI:2147834]	-
ENSMUSG00000002015	Bcap31	X	73686178	73716175	-	1219	protein_coding	B cell receptor associated protein 31 [Source:MGI Symbol;Acc:MGI:1350933]	-
ENSMUSG00000031378	Abcd1	X	73716597	73738534	+	4192	protein_coding	ATP-binding cassette, sub-family D (ALD), member 1 [Source:MGI Symbol;Acc:MGI:1349215]	-
ENSMUSG00000002010	Idh3g	X	73778963	73786897	-	2701	protein_coding	isocitrate dehydrogenase 3 (NAD+), gamma [Source:MGI Symbol;Acc:MGI:1099463]	-
ENSMUSG00000002014	Ssr4	X	73787028	73790830	+	3096	protein_coding	signal sequence receptor, delta [Source:MGI Symbol;Acc:MGI:1099464]	-
ENSMUSG00000002006	Pdzd4	X	73793359	73824969	-	3970	protein_coding	PDZ domain containing 4 [Source:MGI Symbol;Acc:MGI:2443483]	-
ENSMUSG00000031391	L1cam	X	73853778	73896105	-	7347	protein_coding	L1 cell adhesion molecule [Source:MGI Symbol;Acc:MGI:96721]	-
ENSMUSG00000031388	Naa10	X	73916873	73921944	-	4132	protein_coding	N(alpha)-acetyltransferase 10, NatA catalytic subunit [Source:MGI Symbol;Acc:MGI:1915255]	-
ENSMUSG00000031386	Hcfc1	X	73942792	73966357	-	8360	protein_coding	host cell factor C1 [Source:MGI Symbol;Acc:MGI:105942]	-
ENSMUSG00000031392	Irak1	X	74013914	74023918	-	4716	protein_coding	interleukin-1 receptor-associated kinase 1 [Source:MGI Symbol;Acc:MGI:107420]	-
ENSMUSG00000031393	Mecp2	X	74026592	74135363	-	15067	protein_coding	methyl CpG binding protein 2 [Source:MGI Symbol;Acc:MGI:99918]	MBD
ENSMUSG00000031328	Flna	X	74223461	74249820	-	9400	protein_coding	filamin, alpha [Source:MGI Symbol;Acc:MGI:95556]	-
ENSMUSG00000001964	Emd	X	74254687	74261548	+	2517	protein_coding	emerin [Source:MGI Symbol;Acc:MGI:108117]	-
ENSMUSG00000008682	Rpl10	X	74270812	74273135	+	2053	protein_coding	ribosomal protein L10 [Source:MGI Symbol;Acc:MGI:105943]	-
ENSMUSG00000019088	Dnase1l1	X	74273217	74282337	-	2121	protein_coding	deoxyribonuclease 1-like 1 [Source:MGI Symbol;Acc:MGI:109628]	-
ENSMUSG00000009995	Taz	X	74281912	74290151	+	5364	protein_coding	tafazzin [Source:MGI Symbol;Acc:MGI:109626]	-
ENSMUSG00000019087	Atp6ap1	X	74297097	74304721	+	3026	protein_coding	ATPase, H+ transporting, lysosomal accessory protein 1 [Source:MGI Symbol;Acc:MGI:109629]	-
ENSMUSG00000015291	Gdi1	X	74304998	74311862	+	4296	protein_coding	guanosine diphosphate (GDP) dissociation inhibitor 1 [Source:MGI Symbol;Acc:MGI:99846]	-
ENSMUSG00000001962	Fam50a	X	74313033	74320149	+	2288	protein_coding	family with sequence similarity 50, member A [Source:MGI Symbol;Acc:MGI:1351626]	-
ENSMUSG00000015289	Lage3	X	74351276	74353618	-	2021	protein_coding	L antigen family, member 3 [Source:MGI Symbol;Acc:MGI:1913442]	-
ENSMUSG00000015290	Ubl4a	X	74365718	74373218	-	3142	protein_coding	ubiquitin-like 4A [Source:MGI Symbol;Acc:MGI:95049]	-
ENSMUSG00000032806	Slc10a3	X	74369217	74373349	-	2023	protein_coding	solute carrier family 10 (sodium/bile acid cotransporter family), member 3 [Source:MGI Symbol;Acc:MGI:95048]	-
ENSMUSG00000031399	Fam3a	X	74384719	74393272	-	2485	protein_coding	family with sequence similarity 3, member A [Source:MGI Symbol;Acc:MGI:1913544]	-
ENSMUSG00000004221	Ikbkg	X	74393290	74453854	+	8110	protein_coding	inhibitor of kappaB kinase gamma [Source:MGI Symbol;Acc:MGI:1338074]	-
ENSMUSG00000031400	G6pdx	X	74409483	74429194	-	3080	protein_coding	glucose-6-phosphate dehydrogenase X-linked [Source:MGI Symbol;Acc:MGI:105979]	-
ENSMUSG00000083283	Gm15361	X	74494379	74494822	-	444	processed_pseudogene	predicted pseudogene 15361 [Source:MGI Symbol;Acc:MGI:3642247]	-
ENSMUSG00000031403	Dkc1	X	75095854	75109777	+	4121	protein_coding	dyskeratosis congenita 1, dyskerin [Source:MGI Symbol;Acc:MGI:1861727]	-
ENSMUSG00000031402	Mpp1	X	75109733	75131016	-	5343	protein_coding	membrane protein, palmitoylated [Source:MGI Symbol;Acc:MGI:105941]	-
ENSMUSG00000031198	Fundc2	X	75382399	75396459	+	2785	protein_coding	FUN14 domain containing 2 [Source:MGI Symbol;Acc:MGI:1914641]	-
ENSMUSG00000090110	Cmc4	X	75404846	75416584	-	1310	protein_coding	C-x(9)-C motif containing 4 [Source:MGI Symbol;Acc:MGI:5637812]	-
ENSMUSG00000031201	Brcc3	X	75416628	75454001	+	7887	protein_coding	BRCA1/BRCA2-containing complex, subunit 3 [Source:MGI Symbol;Acc:MGI:2389572]	-
ENSMUSG00000031197	Vbp1	X	75514299	75534942	+	2132	protein_coding	von Hippel-Lindau binding protein 1 [Source:MGI Symbol;Acc:MGI:1333804]	-
ENSMUSG00000081996	Gm7153	X	75723672	75724126	+	455	processed_pseudogene	predicted gene 7153 [Source:MGI Symbol;Acc:MGI:3644674]	-
ENSMUSG00000016382	Pls3	X	75785654	75875182	-	4238	protein_coding	plastin 3 (T-isoform) [Source:MGI Symbol;Acc:MGI:104807]	-
ENSMUSG00000025246	Tbl1x	X	77511013	77662983	+	7052	protein_coding	transducin (beta)-like 1 X-linked [Source:MGI Symbol;Acc:MGI:1336172]	-
ENSMUSG00000035725	Prkx	X	77761411	77796278	-	5807	protein_coding	protein kinase, X-linked [Source:MGI Symbol;Acc:MGI:1309999]	-
ENSMUSG00000081049	Rps24-ps3	X	79195047	79195448	+	402	processed_pseudogene	ribosomal protein S24, pseudogene 3 [Source:MGI Symbol;Acc:MGI:3644407]	-
ENSMUSG00000025666	Tmem47	X	81070698	81097872	+	4025	protein_coding	transmembrane protein 47 [Source:MGI Symbol;Acc:MGI:2177570]	-
ENSMUSG00000082319	Gm8822	X	81820384	81822730	-	2347	processed_pseudogene	predicted gene 8822 [Source:MGI Symbol;Acc:MGI:3648640]	-
ENSMUSG00000035476	Tab3	X	85574022	85634469	+	6639	protein_coding	TGF-beta activated kinase 1/MAP3K7 binding protein 3 [Source:MGI Symbol;Acc:MGI:1913974]	-
ENSMUSG00000025059	Gk	X	85701937	85776819	-	7743	protein_coding	glycerol kinase [Source:MGI Symbol;Acc:MGI:106594]	-
ENSMUSG00000081673	Gm14794	X	88749452	88749643	+	192	processed_pseudogene	predicted gene 14794 [Source:MGI Symbol;Acc:MGI:3645637]	-
ENSMUSG00000035232	Pdk3	X	93764607	93832201	-	2561	protein_coding	pyruvate dehydrogenase kinase, isoenzyme 3 [Source:MGI Symbol;Acc:MGI:2384308]	-
ENSMUSG00000079509	Zfx	X	94074631	94123702	-	7755	protein_coding	zinc finger protein X-linked [Source:MGI Symbol;Acc:MGI:99211]	zf-C2H2
ENSMUSG00000035150	Eif2s3x	X	94188707	94212862	-	3812	protein_coding	eukaryotic translation initiation factor 2, subunit 3, structural gene X-linked [Source:MGI Symbol;Acc:MGI:1349431]	-
ENSMUSG00000079508	Apoo	X	94367117	94417093	+	1255	protein_coding	apolipoprotein O [Source:MGI Symbol;Acc:MGI:1915566]	-
ENSMUSG00000025151	Maged1	X	94535474	94542143	-	4351	protein_coding	melanoma antigen, family D, 1 [Source:MGI Symbol;Acc:MGI:1930187]	-
ENSMUSG00000097340	Gm26617	X	94793103	94798237	+	4429	lincRNA	predicted gene, 26617 [Source:MGI Symbol;Acc:MGI:5477111]	-
ENSMUSG00000057421	Las1l	X	95935335	95956962	-	8143	protein_coding	LAS1-like (S. cerevisiae) [Source:MGI Symbol;Acc:MGI:1923380]	-
ENSMUSG00000031207	Msn	X	96096042	96168552	+	6327	protein_coding	moesin [Source:MGI Symbol;Acc:MGI:97167]	-
ENSMUSG00000031209	Heph	X	96455359	96574485	+	7662	protein_coding	hephaestin [Source:MGI Symbol;Acc:MGI:1332240]	-
ENSMUSG00000082035	Rpl17-ps8	X	96484859	96485479	+	621	processed_pseudogene	ribosomal protein L17, pseudogene 8 [Source:MGI Symbol;Acc:MGI:3802129]	-
ENSMUSG00000047694	Yipf6	X	98936316	98949017	+	7149	protein_coding	Yip1 domain family, member 6 [Source:MGI Symbol;Acc:MGI:1925179]	-
ENSMUSG00000031216	Stard8	X	99003248	99074728	+	5499	protein_coding	START domain containing 8 [Source:MGI Symbol;Acc:MGI:2448556]	-
ENSMUSG00000031217	Efnb1	X	99136130	99148991	+	3452	protein_coding	ephrin B1 [Source:MGI Symbol;Acc:MGI:102708]	-
ENSMUSG00000034403	Pja1	X	99465734	99471273	-	3324	protein_coding	praja ring finger ubiquitin ligase 1 [Source:MGI Symbol;Acc:MGI:1101765]	-
ENSMUSG00000031221	Igbp1	X	100494291	100516125	+	5717	protein_coding	immunoglobulin (CD79A) binding protein 1 [Source:MGI Symbol;Acc:MGI:1346500]	-
ENSMUSG00000015668	Pdzd11	X	100622883	100626568	-	2127	protein_coding	PDZ domain containing 11 [Source:MGI Symbol;Acc:MGI:1919871]	-
ENSMUSG00000034311	Kif4	X	100625737	100727214	+	5514	protein_coding	kinesin family member 4 [Source:MGI Symbol;Acc:MGI:108389]	-
ENSMUSG00000000881	Dlg3	X	100767722	100818410	+	5844	protein_coding	discs large MAGUK scaffold protein 3 [Source:MGI Symbol;Acc:MGI:1888986]	-
ENSMUSG00000046032	Snx12	X	101097786	101222563	-	2953	protein_coding	sorting nexin 12 [Source:MGI Symbol;Acc:MGI:1919331]	-
ENSMUSG00000042903	Foxo4	X	101254528	101260873	+	3485	protein_coding	forkhead box O4 [Source:MGI Symbol;Acc:MGI:1891915]	Fork
ENSMUSG00000079487	Med12	X	101274030	101297465	+	7704	protein_coding	mediator complex subunit 12 [Source:MGI Symbol;Acc:MGI:1926212]	-
ENSMUSG00000047797	Gjb1	X	101376378	101385629	+	1707	protein_coding	gap junction protein, beta 1 [Source:MGI Symbol;Acc:MGI:95719]	-
ENSMUSG00000031310	Zmym3	X	101404384	101420849	-	8021	protein_coding	zinc finger, MYM-type 3 [Source:MGI Symbol;Acc:MGI:1927231]	-
ENSMUSG00000031311	Nono	X	101429318	101448591	+	4375	protein_coding	non-POU-domain-containing, octamer binding protein [Source:MGI Symbol;Acc:MGI:1855692]	-
ENSMUSG00000031314	Taf1	X	101532734	101601789	+	8558	protein_coding	TATA-box binding protein associated factor 1 [Source:MGI Symbol;Acc:MGI:1336878]	-
ENSMUSG00000034160	Ogt	X	101640060	101684351	+	8045	protein_coding	O-linked N-acetylglucosamine (GlcNAc) transferase (UDP-N-acetylglucosamine:polypeptide-N-acetylglucosaminyl transferase) [Source:MGI Symbol;Acc:MGI:1339639]	-
ENSMUSG00000082284	H3f3a-ps1	X	101824515	101824924	+	410	processed_pseudogene	H3 histone, family 3A, pseudogene 1 [Source:MGI Symbol;Acc:MGI:1101782]	-
ENSMUSG00000079480	Pin4	X	102119447	102127669	+	651	protein_coding	protein (peptidyl-prolyl cis/trans isomerase) NIMA-interacting, 4 (parvulin) [Source:MGI Symbol;Acc:MGI:1916963]	-
ENSMUSG00000031320	Rps4x	X	102184941	102189394	-	1631	protein_coding	ribosomal protein S4, X-linked [Source:MGI Symbol;Acc:MGI:98158]	-
ENSMUSG00000067567	Hdac8	X	102284639	102505359	-	4839	protein_coding	histone deacetylase 8 [Source:MGI Symbol;Acc:MGI:1917565]	-
ENSMUSG00000034055	Phka1	X	102513975	102644246	-	6259	protein_coding	phosphorylase kinase alpha 1 [Source:MGI Symbol;Acc:MGI:97576]	-
ENSMUSG00000080845	Gm9115	X	102724402	102725749	-	1348	processed_pseudogene	predicted gene 9115 [Source:MGI Symbol;Acc:MGI:3648181]	-
ENSMUSG00000048949	Gm6206	X	103163110	103165407	-	2199	processed_pseudogene	predicted pseudogene 6206 [Source:MGI Symbol;Acc:MGI:3644890]	-
ENSMUSG00000031327	Chic1	X	103356476	103396092	+	7375	protein_coding	cysteine-rich hydrophobic domain 1 [Source:MGI Symbol;Acc:MGI:1344694]	-
ENSMUSG00000086503	Xist	X	103460366	103483254	-	17946	lincRNA	inactive X specific transcripts [Source:MGI Symbol;Acc:MGI:98974]	-
ENSMUSG00000033965	Slc16a2	X	103697414	103821983	-	4263	protein_coding	solute carrier family 16 (monocarboxylic acid transporters), member 2 [Source:MGI Symbol;Acc:MGI:1203732]	-
ENSMUSG00000056537	Rlim	X	103957163	103981284	-	8917	protein_coding	ring finger protein, LIM domain interacting [Source:MGI Symbol;Acc:MGI:1342291]	-
ENSMUSG00000031333	Abcb7	X	104280657	104413856	-	5905	protein_coding	ATP-binding cassette, sub-family B (MDR/TAP), member 7 [Source:MGI Symbol;Acc:MGI:109533]	-
ENSMUSG00000083327	Vcp-rs	X	104345829	104348234	-	2406	processed_pseudogene	valosin containing protein, related sequence [Source:MGI Symbol;Acc:MGI:894298]	-
ENSMUSG00000073016	Uprt	X	104482818	104507490	+	2304	protein_coding	uracil phosphoribosyltransferase [Source:MGI Symbol;Acc:MGI:2685620]	-
ENSMUSG00000033906	Zdhhc15	X	104536969	104671064	-	5509	protein_coding	zinc finger, DHHC domain containing 15 [Source:MGI Symbol;Acc:MGI:1915336]	-
ENSMUSG00000083049	Gm14822	X	104746482	104746772	+	291	processed_pseudogene	predicted gene 14822 [Source:MGI Symbol;Acc:MGI:3801968]	-
ENSMUSG00000031226	Pbdc1	X	105079756	105117090	+	6098	protein_coding	polysaccharide biosynthesis domain containing 1 [Source:MGI Symbol;Acc:MGI:1914933]	-
ENSMUSG00000031227	Magee1	X	105120378	105123927	+	3550	protein_coding	melanoma antigen, family E, 1 [Source:MGI Symbol;Acc:MGI:2148149]	-
ENSMUSG00000031229	Atrx	X	105797615	105929403	-	21757	protein_coding	ATRX, chromatin remodeler [Source:MGI Symbol;Acc:MGI:103067]	-
ENSMUSG00000031232	Magt1	X	105968084	106011906	-	4672	protein_coding	magnesium transporter 1 [Source:MGI Symbol;Acc:MGI:1914325]	-
ENSMUSG00000031231	Cox7b	X	106015700	106022450	+	1214	protein_coding	cytochrome c oxidase subunit 7B [Source:MGI Symbol;Acc:MGI:1913392]	-
ENSMUSG00000062070	Pgk1	X	106187100	106203699	+	2244	protein_coding	phosphoglycerate kinase 1 [Source:MGI Symbol;Acc:MGI:97555]	-
ENSMUSG00000047242	Taf9b	X	106206883	106221158	-	3158	protein_coding	TATA-box binding protein associated factor 9B [Source:MGI Symbol;Acc:MGI:3039562]	-
ENSMUSG00000031239	Itm2a	X	107397099	107403376	-	1744	protein_coding	integral membrane protein 2A [Source:MGI Symbol;Acc:MGI:107706]	-
ENSMUSG00000031242	2610002M06Rik	X	107782751	107816334	-	6337	protein_coding	RIKEN cDNA 2610002M06 gene [Source:MGI Symbol;Acc:MGI:1914278]	-
ENSMUSG00000093916	Gm379	X	108664004	108664891	-	888	protein_coding	predicted gene 379 [Source:MGI Symbol;Acc:MGI:2685225]	-
ENSMUSG00000063663	Brwd3	X	108737016	108834372	-	12692	protein_coding	bromodomain and WD repeat domain containing 3 [Source:MGI Symbol;Acc:MGI:3029414]	-
ENSMUSG00000031245	Hmgn5	X	109004534	109013404	-	1934	protein_coding	high-mobility group nucleosome binding domain 5 [Source:MGI Symbol;Acc:MGI:1355295]	-
ENSMUSG00000031246	Sh3bgrl	X	109095365	109197873	+	3298	protein_coding	SH3-binding domain glutamic acid-rich protein like [Source:MGI Symbol;Acc:MGI:1930849]	-
ENSMUSG00000025525	Apool	X	112311334	112372755	+	3486	protein_coding	apolipoprotein O-like [Source:MGI Symbol;Acc:MGI:1915367]	-
ENSMUSG00000034607	Pof1b	X	112638431	112698651	-	3886	protein_coding	premature ovarian failure 1B [Source:MGI Symbol;Acc:MGI:1916943]	-
ENSMUSG00000025531	Chm	X	113040593	113185517	-	6780	protein_coding	choroidermia (RAB escort protein 1) [Source:MGI Symbol;Acc:MGI:892979]	-
ENSMUSG00000034480	Diaph2	X	129749742	130465834	+	11553	protein_coding	diaphanous related formin 2 [Source:MGI Symbol;Acc:MGI:1858500]	-
ENSMUSG00000067377	Tspan6	X	133891068	133898429	-	2060	protein_coding	tetraspanin 6 [Source:MGI Symbol;Acc:MGI:1926264]	-
ENSMUSG00000031255	Sytl4	X	133936385	133981812	-	5125	protein_coding	synaptotagmin-like 4 [Source:MGI Symbol;Acc:MGI:1351606]	-
ENSMUSG00000031256	Cstf2	X	134059187	134086819	+	9180	protein_coding	cleavage stimulation factor, 3' pre-RNA subunit 2 [Source:MGI Symbol;Acc:MGI:1343054]	-
ENSMUSG00000067369	Trmt2b	X	134222339	134276984	-	4648	protein_coding	TRM2 tRNA methyltransferase 2B [Source:MGI Symbol;Acc:MGI:2442530]	-
ENSMUSG00000033578	Tmem35a	X	134295225	134305969	+	1918	protein_coding	transmembrane protein 35A [Source:MGI Symbol;Acc:MGI:1914814]	-
ENSMUSG00000048007	Timm8a1	X	134537256	134541865	-	1421	protein_coding	translocase of inner mitochondrial membrane 8A1 [Source:MGI Symbol;Acc:MGI:1353433]	-
ENSMUSG00000079435	Rpl36a	X	134585654	134588062	+	1655	protein_coding	ribosomal protein L36A [Source:MGI Symbol;Acc:MGI:1201789]	-
ENSMUSG00000031266	Gla	X	134588149	134601125	-	3265	protein_coding	galactosidase, alpha [Source:MGI Symbol;Acc:MGI:1347344]	-
ENSMUSG00000045427	Hnrnph2	X	134601179	134607060	+	4369	protein_coding	heterogeneous nuclear ribonucleoprotein H2 [Source:MGI Symbol;Acc:MGI:1201779]	-
ENSMUSG00000033460	Armcx1	X	134717963	134721917	+	3227	protein_coding	armadillo repeat containing, X-linked 1 [Source:MGI Symbol;Acc:MGI:1925498]	-
ENSMUSG00000049047	Armcx3	X	134756595	134761455	+	3540	protein_coding	armadillo repeat containing, X-linked 3 [Source:MGI Symbol;Acc:MGI:1918953]	-
ENSMUSG00000033436	Armcx2	X	134804145	134809221	-	4532	protein_coding	armadillo repeat containing, X-linked 2 [Source:MGI Symbol;Acc:MGI:1914666]	-
ENSMUSG00000043384	Gprasp1	X	135742733	135803474	+	8119	protein_coding	G protein-coupled receptor associated sorting protein 1 [Source:MGI Symbol;Acc:MGI:1917418]	-
ENSMUSG00000072966	Gprasp2	X	135839034	135844730	+	4540	protein_coding	G protein-coupled receptor associated sorting protein 2 [Source:MGI Symbol;Acc:MGI:2442071]	-
ENSMUSG00000042750	Bex2	X	136066564	136068236	-	903	protein_coding	brain expressed X-linked 2 [Source:MGI Symbol;Acc:MGI:1338017]	-
ENSMUSG00000047844	Bex4	X	136138996	136140443	+	837	protein_coding	brain expressed X-linked 4 [Source:MGI Symbol;Acc:MGI:3606746]	-
ENSMUSG00000051579	Tceal8	X	136168984	136172342	-	2563	protein_coding	transcription elongation factor A (SII)-like 8 [Source:MGI Symbol;Acc:MGI:1913934]	-
ENSMUSG00000054034	Tceal5	X	136200948	136203876	-	1263	protein_coding	transcription elongation factor A (SII)-like 5 [Source:MGI Symbol;Acc:MGI:3036236]	-
ENSMUSG00000050071	Bex1	X	136213972	136215513	-	1186	protein_coding	brain expressed X-linked 1 [Source:MGI Symbol;Acc:MGI:1328321]	-
ENSMUSG00000042712	Tceal9	X	136245079	136247139	+	1037	protein_coding	transcription elongation factor A like 9 [Source:MGI Symbol;Acc:MGI:109567]	-
ENSMUSG00000046432	Bex3	X	136270253	136271978	+	973	protein_coding	brain expressed X-linked 3 [Source:MGI Symbol;Acc:MGI:1338016]	-
ENSMUSG00000044550	Tceal3	X	136590842	136668378	+	3546	protein_coding	transcription elongation factor A (SII)-like 3 [Source:MGI Symbol;Acc:MGI:1913354]	-
ENSMUSG00000049536	Tceal1	X	136707982	136711478	+	2803	protein_coding	transcription elongation factor A (SII)-like 1 [Source:MGI Symbol;Acc:MGI:2385317]	-
ENSMUSG00000031422	Morf4l2	X	136732942	136743690	-	3135	protein_coding	mortality factor 4 like 2 [Source:MGI Symbol;Acc:MGI:1927167]	-
ENSMUSG00000031425	Plp1	X	136822671	136839733	+	5551	protein_coding	proteolipid protein (myelin) 1 [Source:MGI Symbol;Acc:MGI:97623]	-
ENSMUSG00000031428	Zcchc18	X	136993155	136998472	+	4876	protein_coding	zinc finger, CCHC domain containing 18 [Source:MGI Symbol;Acc:MGI:1914245]	-
ENSMUSG00000042595	Fam199x	X	137049594	137082503	+	8299	protein_coding	family with sequence similarity 199, X-linked [Source:MGI Symbol;Acc:MGI:2384304]	-
ENSMUSG00000042498	D330045A20Rik	X	139480367	139554582	+	3740	protein_coding	RIKEN cDNA D330045A20 gene [Source:MGI Symbol;Acc:MGI:2147848]	-
ENSMUSG00000031438	Rnf128	X	139563316	139673145	+	3464	protein_coding	ring finger protein 128 [Source:MGI Symbol;Acc:MGI:1914139]	-
ENSMUSG00000042473	Tbc1d8b	X	139684996	139753405	+	5211	protein_coding	TBC1 domain family, member 8B [Source:MGI Symbol;Acc:MGI:1918101]	-
ENSMUSG00000072945	Ripply1	X	139779549	139782353	-	811	protein_coding	ripply transcriptional repressor 1 [Source:MGI Symbol;Acc:MGI:3614797]	-
ENSMUSG00000047230	Cldn2	X	139800828	139811386	+	3325	protein_coding	claudin 2 [Source:MGI Symbol;Acc:MGI:1276110]	-
ENSMUSG00000031432	Prps1	X	140456613	140476140	+	1993	protein_coding	phosphoribosyl pyrophosphate synthetase 1 [Source:MGI Symbol;Acc:MGI:97775]	-
ENSMUSG00000031431	Tsc22d3	X	140539528	140600659	-	4341	protein_coding	TSC22 domain family, member 3 [Source:MGI Symbol;Acc:MGI:1196284]	TSC22
ENSMUSG00000000266	Mid2	X	140664599	140767715	+	8114	protein_coding	midline 2 [Source:MGI Symbol;Acc:MGI:1344333]	-
ENSMUSG00000031429	Psmd10	X	140948429	140956728	-	1469	protein_coding	proteasome (prosome, macropain) 26S subunit, non-ATPase, 10 [Source:MGI Symbol;Acc:MGI:1858898]	-
ENSMUSG00000079418	Atg4a	X	140956907	141164270	+	2661	protein_coding	autophagy related 4A, cysteine peptidase [Source:MGI Symbol;Acc:MGI:2147903]	-
ENSMUSG00000082675	Gm6382	X	142210884	142211825	+	942	processed_pseudogene	predicted gene 6382 [Source:MGI Symbol;Acc:MGI:3646438]	-
ENSMUSG00000042271	Nxt2	X	142226770	142239692	+	3176	protein_coding	nuclear transport factor 2-like export factor 2 [Source:MGI Symbol;Acc:MGI:2147914]	-
ENSMUSG00000031278	Acsl4	X	142317993	142390535	-	5405	protein_coding	acyl-CoA synthetase long-chain family member 4 [Source:MGI Symbol;Acc:MGI:1354713]	-
ENSMUSG00000047045	Tmem164	X	142681406	142843494	+	6851	protein_coding	transmembrane protein 164 [Source:MGI Symbol;Acc:MGI:2148020]	-
ENSMUSG00000042225	Ammecr1	X	142851146	142966728	-	5437	protein_coding	Alport syndrome, mental retardation, midface hypoplasia and elliptocytosis chromosomal region gene 1 [Source:MGI Symbol;Acc:MGI:1860206]	-
ENSMUSG00000041688	Amot	X	145446425	145505181	-	8402	protein_coding	angiomotin [Source:MGI Symbol;Acc:MGI:108440]	-
ENSMUSG00000081738	Hmgb1-ps2	X	146175942	146176577	+	636	processed_pseudogene	high mobility group box 1, pseudogene 2 [Source:MGI Symbol;Acc:MGI:3768537]	-
ENSMUSG00000041353	Tmem29	X	150397773	150459154	-	7621	protein_coding	transmembrane protein 29 [Source:MGI Symbol;Acc:MGI:1923420]	-
ENSMUSG00000025268	Maged2	X	150806370	150814345	-	3239	protein_coding	melanoma antigen, family D, 2 [Source:MGI Symbol;Acc:MGI:1933391]	-
ENSMUSG00000025266	Gnl3l	X	150983141	151017322	-	5570	protein_coding	guanine nucleotide binding protein-like 3 (nucleolar)-like [Source:MGI Symbol;Acc:MGI:2448557]	-
ENSMUSG00000025264	Tsr2	X	151087094	151096543	-	3805	protein_coding	TSR2 20S rRNA accumulation [Source:MGI Symbol;Acc:MGI:1916749]	-
ENSMUSG00000083596	Rpl21-ps15	X	151215167	151215649	-	483	processed_pseudogene	ribosomal protein L21, pseudogene 15 [Source:MGI Symbol;Acc:MGI:3705426]	-
ENSMUSG00000041229	Phf8	X	151520672	151633859	+	9318	protein_coding	PHD finger protein 8 [Source:MGI Symbol;Acc:MGI:2444341]	-
ENSMUSG00000025261	Huwe1	X	151800807	151935417	+	23507	protein_coding	HECT, UBA and WWE domain containing 1 [Source:MGI Symbol;Acc:MGI:1926884]	-
ENSMUSG00000025260	Hsd17b10	X	152001845	152004442	+	1298	protein_coding	hydroxysteroid (17-beta) dehydrogenase 10 [Source:MGI Symbol;Acc:MGI:1333871]	-
ENSMUSG00000025257	Ribc1	X	152004582	152016295	-	1547	protein_coding	RIB43A domain with coiled-coils 1 [Source:MGI Symbol;Acc:MGI:1913861]	-
ENSMUSG00000041133	Smc1a	X	152016428	152062694	+	5769	protein_coding	structural maintenance of chromosomes 1A [Source:MGI Symbol;Acc:MGI:1344345]	-
ENSMUSG00000041115	Iqsec2	X	152144268	152225236	+	6980	protein_coding	IQ motif and Sec7 domain 2 [Source:MGI Symbol;Acc:MGI:3528396]	-
ENSMUSG00000025332	Kdm5c	X	152233020	152274535	+	7110	protein_coding	lysine (K)-specific demethylase 5C [Source:MGI Symbol;Acc:MGI:99781]	ARID
ENSMUSG00000041096	Tspyl2	X	152336852	152342425	-	2820	protein_coding	TSPY-like 2 [Source:MGI Symbol;Acc:MGI:106244]	-
ENSMUSG00000045180	Shroom2	X	152609509	152769465	-	8375	protein_coding	shroom family member 2 [Source:MGI Symbol;Acc:MGI:107194]	-
ENSMUSG00000095597	Gm6472	X	152909505	152910155	-	651	transcribed_processed_pseudogene	predicted pseudogene 6472 [Source:MGI Symbol;Acc:MGI:3648396]	-
ENSMUSG00000047238	Mageh1	X	153036166	153037575	-	1410	protein_coding	melanoma antigen, family H, 1 [Source:MGI Symbol;Acc:MGI:1922875]	-
ENSMUSG00000041658	Rragb	X	153139981	153171943	+	2258	protein_coding	Ras-related GTP binding B [Source:MGI Symbol;Acc:MGI:3038613]	-
ENSMUSG00000050148	Ubqln2	X	153498227	153501570	+	3344	protein_coding	ubiquilin 2 [Source:MGI Symbol;Acc:MGI:1860283]	-
ENSMUSG00000086316	Nbdy	X	153723590	153741920	+	1971	protein_coding	negative regulator of P-body association [Source:MGI Symbol;Acc:MGI:1917373]	-
ENSMUSG00000025283	Sat1	X	155213132	155216449	-	2774	protein_coding	spermidine/spermine N1-acetyl transferase 1 [Source:MGI Symbol;Acc:MGI:98233]	-
ENSMUSG00000025287	Acot9	X	155262443	155297654	+	2273	protein_coding	acyl-CoA thioesterase 9 [Source:MGI Symbol;Acc:MGI:1928939]	-
ENSMUSG00000025289	Prdx4	X	155323918	155340754	-	2106	protein_coding	peroxiredoxin 4 [Source:MGI Symbol;Acc:MGI:1859815]	-
ENSMUSG00000085711	Gm15163	X	157016229	157017530	-	1302	processed_pseudogene	predicted gene 15163 [Source:MGI Symbol;Acc:MGI:3642430]	-
ENSMUSG00000071708	Sms	X	157443855	157492287	-	6010	protein_coding	spermine synthase [Source:MGI Symbol;Acc:MGI:109490]	-
ENSMUSG00000046873	Mbtps2	X	157535371	157598715	-	10105	protein_coding	membrane-bound transcription factor peptidase, site 2 [Source:MGI Symbol;Acc:MGI:2444506]	-
ENSMUSG00000041476	Smpx	X	157698910	157752591	+	2275	protein_coding	small muscle protein, X-linked [Source:MGI Symbol;Acc:MGI:1913356]	-
ENSMUSG00000031309	Rps6ka3	X	159210307	159368244	+	8322	protein_coding	ribosomal protein S6 kinase polypeptide 3 [Source:MGI Symbol;Acc:MGI:104557]	-
ENSMUSG00000067194	Eif1ax	X	159372178	159389928	+	5266	protein_coding	eukaryotic translation initiation factor 1A, X-linked [Source:MGI Symbol;Acc:MGI:1913485]	-
ENSMUSG00000044150	Bclaf3	X	159526688	159593081	+	4869	protein_coding	Bclaf1 and Thrap3 family member 3 [Source:MGI Symbol;Acc:MGI:2685992]	-
ENSMUSG00000040990	Sh3kbp1	X	159627272	159978069	+	10100	protein_coding	SH3-domain kinase binding protein 1 [Source:MGI Symbol;Acc:MGI:1889583]	-
ENSMUSG00000031299	Pdha1	X	160122209	160138413	-	3734	protein_coding	pyruvate dehydrogenase E1 alpha 1 [Source:MGI Symbol;Acc:MGI:97532]	-
ENSMUSG00000031295	Phka2	X	160502166	160598878	+	6068	protein_coding	phosphorylase kinase alpha 2 [Source:MGI Symbol;Acc:MGI:97577]	-
ENSMUSG00000043518	Rai2	X	161717069	161779496	+	2403	protein_coding	retinoic acid induced 2 [Source:MGI Symbol;Acc:MGI:1344378]	-
ENSMUSG00000040855	Reps2	X	162411954	162643649	-	8296	protein_coding	RALBP1 associated Eps domain containing protein 2 [Source:MGI Symbol;Acc:MGI:2663511]	-
ENSMUSG00000059461	Gm7331	X	162566857	162567243	+	387	processed_pseudogene	predicted gene 7331 [Source:MGI Symbol;Acc:MGI:3644702]	-
ENSMUSG00000031353	Rbbp7	X	162760402	162779092	+	2909	protein_coding	retinoblastoma binding protein 7, chromatin remodeling factor [Source:MGI Symbol;Acc:MGI:1194910]	-
ENSMUSG00000038344	Txlng	X	162778919	162829454	-	7541	protein_coding	taxilin gamma [Source:MGI Symbol;Acc:MGI:3590652]	-
ENSMUSG00000031357	Syap1	X	162857057	162888447	-	2351	protein_coding	synapse associated protein 1 [Source:MGI Symbol;Acc:MGI:1914293]	-
ENSMUSG00000031360	Ctps2	X	162901238	163032508	+	4720	protein_coding	cytidine 5'-triphosphate synthase 2 [Source:MGI Symbol;Acc:MGI:1933185]	-
ENSMUSG00000040808	S100g	X	162961992	162964599	-	480	protein_coding	S100 calcium binding protein G [Source:MGI Symbol;Acc:MGI:104528]	-
ENSMUSG00000031367	Ap1s2	X	163909017	163933666	+	4965	protein_coding	adaptor-related protein complex 1, sigma 2 subunit [Source:MGI Symbol;Acc:MGI:1889383]	-
ENSMUSG00000031370	Zrsr2	X	163935443	163958661	-	7194	protein_coding	zinc finger (CCCH type), RNA binding motif and serine/arginine rich 2 [Source:MGI Symbol;Acc:MGI:103287]	-
ENSMUSG00000040749	Siah1b	X	164070705	164076493	-	2119	protein_coding	siah E3 ubiquitin protein ligase 1B [Source:MGI Symbol;Acc:MGI:108063]	-
ENSMUSG00000015405	Ace2	X	164139332	164188420	+	3762	protein_coding	angiotensin I converting enzyme (peptidyl-dipeptidase A) 2 [Source:MGI Symbol;Acc:MGI:1917258]	-
ENSMUSG00000031379	Pir	X	164269371	164373011	+	5553	protein_coding	pirin [Source:MGI Symbol;Acc:MGI:1916906]	-
ENSMUSG00000031381	Piga	X	164419787	164433916	+	6385	protein_coding	phosphatidylinositol glycan anchor biosynthesis, class A [Source:MGI Symbol;Acc:MGI:99461]	-
ENSMUSG00000061778	Mospd2	X	164936169	164980375	-	7914	protein_coding	motile sperm domain containing 2 [Source:MGI Symbol;Acc:MGI:1924013]	-
ENSMUSG00000031342	Gpm6b	X	166238911	166388988	+	5600	protein_coding	glycoprotein m6b [Source:MGI Symbol;Acc:MGI:107672]	-
ENSMUSG00000040586	Ofd1	X	166390033	166440704	-	4453	protein_coding	OFD1, centriole and centriolar satellite protein [Source:MGI Symbol;Acc:MGI:1350328]	-
ENSMUSG00000079317	Trappc2	X	166440574	166453140	+	3643	protein_coding	trafficking protein particle complex 2 [Source:MGI Symbol;Acc:MGI:1913476]	-
ENSMUSG00000079316	Rab9	X	166457253	166479867	-	1749	protein_coding	RAB9, member RAS oncogene family [Source:MGI Symbol;Acc:MGI:1890695]	-
ENSMUSG00000067147	Rpl7a-ps11	X	166854211	166855011	+	801	processed_pseudogene	ribosomal protein L7A, pseudogene 11 [Source:MGI Symbol;Acc:MGI:3644020]	-
ENSMUSG00000049775	Tmsb4x	X	167207093	167209315	-	1371	protein_coding	thymosin, beta 4, X chromosome [Source:MGI Symbol;Acc:MGI:99510]	-
ENSMUSG00000025742	Prps2	X	167346322	167382749	-	3873	protein_coding	phosphoribosyl pyrophosphate synthetase 2 [Source:MGI Symbol;Acc:MGI:97776]	-
ENSMUSG00000031358	Msl3	X	168654117	168673898	-	2877	protein_coding	MSL complex subunit 3 [Source:MGI Symbol;Acc:MGI:1341851]	-
ENSMUSG00000031352	Hccs	X	169250193	169320372	-	5151	protein_coding	holocytochrome c synthetase [Source:MGI Symbol;Acc:MGI:106911]	-
ENSMUSG00000095562	Gm21887	X	170009659	170019281	+	759	protein_coding	predicted gene, 21887 [Source:MGI Symbol;Acc:MGI:5434051]	-
ENSMUSG00000017688	Hnf4g	3	3508030	3658052	+	2630	protein_coding	hepatocyte nuclear factor 4, gamma [Source:MGI Symbol;Acc:MGI:1353604]	RXR-like
ENSMUSG00000040374	Pex2	3	5560188	5576239	-	2270	protein_coding	peroxisomal biogenesis factor 2 [Source:MGI Symbol;Acc:MGI:107486]	-
ENSMUSG00000027499	Pkia	3	7366669	7445366	+	3721	protein_coding	protein kinase inhibitor, alpha [Source:MGI Symbol;Acc:MGI:104747]	-
ENSMUSG00000043542	Zc2hc1a	3	7503483	7553836	+	3508	protein_coding	zinc finger, C2HC-type containing 1A [Source:MGI Symbol;Acc:MGI:1914556]	-
ENSMUSG00000040329	Il7	3	7569994	7613760	-	5664	protein_coding	interleukin 7 [Source:MGI Symbol;Acc:MGI:96561]	-
ENSMUSG00000027500	Stmn2	3	8509360	8561606	+	5602	protein_coding	stathmin-like 2 [Source:MGI Symbol;Acc:MGI:98241]	-
ENSMUSG00000040269	Mrps28	3	8802146	8923918	-	783	protein_coding	mitochondrial ribosomal protein S28 [Source:MGI Symbol;Acc:MGI:1913480]	-
ENSMUSG00000027506	Tpd52	3	8925593	9004723	-	7487	protein_coding	tumor protein D52 [Source:MGI Symbol;Acc:MGI:107749]	-
ENSMUSG00000069114	Zbtb10	3	9250602	9285333	+	7414	protein_coding	zinc finger and BTB domain containing 10 [Source:MGI Symbol;Acc:MGI:2139883]	-
ENSMUSG00000040209	Zfp704	3	9427020	9610085	-	15255	protein_coding	zinc finger protein 704 [Source:MGI Symbol;Acc:MGI:2180715]	-
ENSMUSG00000027508	Pag1	3	9687479	9833679	-	9580	protein_coding	phosphoprotein associated with glycosphingolipid microdomains 1 [Source:MGI Symbol;Acc:MGI:2443160]	-
ENSMUSG00000027533	Fabp5	3	10012548	10016607	+	3567	protein_coding	fatty acid binding protein 5, epidermal [Source:MGI Symbol;Acc:MGI:101790]	-
ENSMUSG00000062515	Fabp4	3	10204088	10208576	-	4489	protein_coding	fatty acid binding protein 4, adipocyte [Source:MGI Symbol;Acc:MGI:88038]	-
ENSMUSG00000027531	Impa1	3	10311956	10331439	-	5437	protein_coding	inositol (myo)-1(or 4)-monophosphatase 1 [Source:MGI Symbol;Acc:MGI:1933158]	-
ENSMUSG00000058921	Slc10a5	3	10331734	10335656	-	3923	protein_coding	solute carrier family 10 (sodium/bile acid cotransporter family), member 5 [Source:MGI Symbol;Acc:MGI:2685251]	-
ENSMUSG00000039795	Zfand1	3	10339953	10351317	-	6267	protein_coding	zinc finger, AN1-type domain 1 [Source:MGI Symbol;Acc:MGI:1913611]	-
ENSMUSG00000027536	Chmp4c	3	10366907	10428856	+	10087	protein_coding	charged multivesicular body protein 4C [Source:MGI Symbol;Acc:MGI:1913621]	-
ENSMUSG00000027534	Snx16	3	10417817	10440102	-	2632	protein_coding	sorting nexin 16 [Source:MGI Symbol;Acc:MGI:1921968]	-
ENSMUSG00000103735	Gm38317	3	12975359	12975701	+	343	processed_pseudogene	predicted gene, 38317 [Source:MGI Symbol;Acc:MGI:5611545]	-
ENSMUSG00000027552	E2f5	3	14578641	14606309	+	1782	protein_coding	E2F transcription factor 5 [Source:MGI Symbol;Acc:MGI:105091]	E2F
ENSMUSG00000078784	1810022K09Rik	3	14606284	14611285	-	1753	protein_coding	RIKEN cDNA 1810022K09 gene [Source:MGI Symbol;Acc:MGI:1916376]	-
ENSMUSG00000027555	Car13	3	14641727	14663002	+	2299	protein_coding	carbonic anhydrase 13 [Source:MGI Symbol;Acc:MGI:1931322]	-
ENSMUSG00000084092	Gm5843	3	14722416	14729626	+	476	unprocessed_pseudogene	predicted gene 5843 [Source:MGI Symbol;Acc:MGI:3645250]	-
ENSMUSG00000027556	Car1	3	14766216	14808368	-	1248	protein_coding	carbonic anhydrase 1 [Source:MGI Symbol;Acc:MGI:88268]	-
ENSMUSG00000027559	Car3	3	14863512	14872523	+	2865	protein_coding	carbonic anhydrase 3 [Source:MGI Symbol;Acc:MGI:88270]	-
ENSMUSG00000027562	Car2	3	14886273	14900770	+	2422	protein_coding	carbonic anhydrase 2 [Source:MGI Symbol;Acc:MGI:88269]	-
ENSMUSG00000047213	Ythdf3	3	16183212	16217037	+	5363	protein_coding	YTH domain family 3 [Source:MGI Symbol;Acc:MGI:1918850]	-
ENSMUSG00000027599	Armc1	3	19131402	19163065	-	3673	protein_coding	armadillo repeat containing 1 [Source:MGI Symbol;Acc:MGI:1921502]	-
ENSMUSG00000027601	Mtfr1	3	19187327	19220817	+	4372	protein_coding	mitochondrial fission regulator 1 [Source:MGI Symbol;Acc:MGI:1914722]	-
ENSMUSG00000069094	Pde7a	3	19223108	19311322	-	7748	protein_coding	phosphodiesterase 7A [Source:MGI Symbol;Acc:MGI:1202402]	-
ENSMUSG00000048106	4632415L05Rik	3	19894886	19898984	+	4099	lincRNA	RIKEN cDNA 4632415L05 gene [Source:MGI Symbol;Acc:MGI:1918058]	-
ENSMUSG00000002428	Hltf	3	20057811	20118490	+	5931	protein_coding	helicase-like transcription factor [Source:MGI Symbol;Acc:MGI:1196437]	-
ENSMUSG00000019528	Gyg	3	20122084	20155317	-	2344	protein_coding	glycogenin [Source:MGI Symbol;Acc:MGI:1351614]	-
ENSMUSG00000106019	Gm43672	3	22074412	22076142	-	1731	lincRNA	predicted gene 43672 [Source:MGI Symbol;Acc:MGI:5663809]	-
ENSMUSG00000027630	Tbl1xr1	3	22076652	22216594	+	8903	protein_coding	transducin (beta)-like 1X-linked receptor 1 [Source:MGI Symbol;Acc:MGI:2441730]	-
ENSMUSG00000057036	Gm7536	3	24333068	24333511	+	444	processed_pseudogene	predicted gene 7536 [Source:MGI Symbol;Acc:MGI:3645137]	-
ENSMUSG00000027699	Ect2	3	27097222	27153878	-	5386	protein_coding	ect2 oncogene [Source:MGI Symbol;Acc:MGI:95281]	-
ENSMUSG00000027698	Nceh1	3	27182965	27284608	+	5253	protein_coding	neutral cholesterol ester hydrolase 1 [Source:MGI Symbol;Acc:MGI:2443191]	-
ENSMUSG00000039304	Tnfsf10	3	27317028	27342427	+	5266	protein_coding	tumor necrosis factor (ligand) superfamily, member 10 [Source:MGI Symbol;Acc:MGI:107414]	-
ENSMUSG00000039286	Fndc3b	3	27416162	27711307	-	11485	protein_coding	fibronectin type III domain containing 3B [Source:MGI Symbol;Acc:MGI:1919257]	-
ENSMUSG00000027695	Pld1	3	27938695	28133362	+	12961	protein_coding	phospholipase D1 [Source:MGI Symbol;Acc:MGI:109585]	-
ENSMUSG00000027692	Tnik	3	28263214	28675858	+	19282	protein_coding	TRAF2 and NCK interacting kinase [Source:MGI Symbol;Acc:MGI:1916264]	-
ENSMUSG00000039221	Rpl22l1	3	28805436	28807424	+	1989	protein_coding	ribosomal protein L22 like 1 [Source:MGI Symbol;Acc:MGI:1915278]	-
ENSMUSG00000027684	Mecom	3	29951296	30548008	-	12427	protein_coding	MDS1 and EVI1 complex locus [Source:MGI Symbol;Acc:MGI:95457]	zf-C2H2
ENSMUSG00000102460	Gm38197	3	30225573	30227694	-	2122	TEC	predicted gene, 38197 [Source:MGI Symbol;Acc:MGI:5611425]	-
ENSMUSG00000037730	Mynn	3	30602065	30619873	+	6764	protein_coding	myoneurin [Source:MGI Symbol;Acc:MGI:1931415]	ZBTB
ENSMUSG00000027706	Sec62	3	30792875	30821263	+	4343	protein_coding	SEC62 homolog (S. cerevisiae) [Source:MGI Symbol;Acc:MGI:1916526]	-
ENSMUSG00000037661	Gpr160	3	30855950	30897192	+	4227	protein_coding	G protein-coupled receptor 160 [Source:MGI Symbol;Acc:MGI:1919112]	-
ENSMUSG00000037652	Phc3	3	30899371	30969415	-	17485	protein_coding	polyhomeotic 3 [Source:MGI Symbol;Acc:MGI:2181434]	-
ENSMUSG00000037643	Prkci	3	30995747	31052959	+	5551	protein_coding	protein kinase C, iota [Source:MGI Symbol;Acc:MGI:99260]	-
ENSMUSG00000027660	Skil	3	31095058	31122577	+	9694	protein_coding	SKI-like [Source:MGI Symbol;Acc:MGI:106203]	-
ENSMUSG00000069072	Slc7a14	3	31202858	31310378	-	9829	protein_coding	solute carrier family 7 (cationic amino acid transporter, y+ system), member 14 [Source:MGI Symbol;Acc:MGI:3040688]	-
ENSMUSG00000027663	Zmat3	3	32334792	32366014	-	11435	protein_coding	zinc finger matrin type 3 [Source:MGI Symbol;Acc:MGI:1195270]	-
ENSMUSG00000027665	Pik3ca	3	32397671	32468486	+	9088	protein_coding	phosphatidylinositol-4,5-bisphosphate 3-kinase catalytic subunit alpha [Source:MGI Symbol;Acc:MGI:1206581]	-
ENSMUSG00000027667	Zfp639	3	32510259	32520833	+	5475	protein_coding	zinc finger protein 639 [Source:MGI Symbol;Acc:MGI:1915028]	zf-C2H2
ENSMUSG00000027668	Mfn1	3	32529465	32579239	+	6114	protein_coding	mitofusin 1 [Source:MGI Symbol;Acc:MGI:1914664]	-
ENSMUSG00000027671	Actl6a	3	32706298	32726973	+	3886	protein_coding	actin-like 6A [Source:MGI Symbol;Acc:MGI:1861453]	-
ENSMUSG00000037531	Mrpl47	3	32725397	32737605	-	4419	protein_coding	mitochondrial ribosomal protein L47 [Source:MGI Symbol;Acc:MGI:1921850]	-
ENSMUSG00000027673	Ndufb5	3	32736990	32751566	+	4995	protein_coding	NADH:ubiquinone oxidoreductase subunit B5 [Source:MGI Symbol;Acc:MGI:1913296]	-
ENSMUSG00000027677	Ttc14	3	33799832	33814860	+	10515	protein_coding	tetratricopeptide repeat domain 14 [Source:MGI Symbol;Acc:MGI:1914370]	-
ENSMUSG00000044434	Gm9791	3	34005017	34005463	-	447	processed_pseudogene	predicted pseudogene 9791 [Source:MGI Symbol;Acc:MGI:3642317]	CSD
ENSMUSG00000027680	Fxr1	3	34019943	34070322	+	6553	protein_coding	fragile X mental retardation gene 1, autosomal homolog [Source:MGI Symbol;Acc:MGI:104860]	-
ENSMUSG00000105135	Gm43667	3	34054335	34055429	-	1095	TEC	predicted gene 43667 [Source:MGI Symbol;Acc:MGI:5663804]	-
ENSMUSG00000027679	Dnajc19	3	34056020	34081321	-	4027	protein_coding	DnaJ heat shock protein family (Hsp40) member C19 [Source:MGI Symbol;Acc:MGI:1914963]	-
ENSMUSG00000037400	Atp11b	3	35754106	35856276	+	9176	protein_coding	ATPase, class VI, type 11B [Source:MGI Symbol;Acc:MGI:1923545]	-
ENSMUSG00000027708	Dcun1d1	3	35892105	35937445	-	9023	protein_coding	DCN1, defective in cullin neddylation 1, domain containing 1 (S. cerevisiae) [Source:MGI Symbol;Acc:MGI:2150386]	-
ENSMUSG00000085655	Gm15952	3	35933045	35990840	+	956	antisense	predicted gene 15952 [Source:MGI Symbol;Acc:MGI:3802149]	-
ENSMUSG00000105095	8430422M14Rik	3	35955436	35956257	-	822	TEC	RIKEN cDNA 8430422M14 gene [Source:MGI Symbol;Acc:MGI:1925753]	-
ENSMUSG00000027709	Mccc1	3	35959312	36000678	-	10952	protein_coding	methylcrotonoyl-Coenzyme A carboxylase 1 (alpha) [Source:MGI Symbol;Acc:MGI:1919289]	-
ENSMUSG00000027710	Acad9	3	36065979	36092853	+	8192	protein_coding	acyl-Coenzyme A dehydrogenase family, member 9 [Source:MGI Symbol;Acc:MGI:1914272]	-
ENSMUSG00000027712	Anxa5	3	36448923	36475894	-	1777	protein_coding	annexin A5 [Source:MGI Symbol;Acc:MGI:106008]	-
ENSMUSG00000027714	Exosc9	3	36552606	36565727	+	4709	protein_coding	exosome component 9 [Source:MGI Symbol;Acc:MGI:1355319]	-
ENSMUSG00000027715	Ccna2	3	36564865	36572150	-	4083	protein_coding	cyclin A2 [Source:MGI Symbol;Acc:MGI:108069]	-
ENSMUSG00000027722	Spata5	3	37419896	37579096	+	3887	protein_coding	spermatogenesis associated 5 [Source:MGI Symbol;Acc:MGI:1927170]	-
ENSMUSG00000037211	Spry1	3	37639947	37644598	+	2906	protein_coding	sprouty RTK signaling antagonist 1 [Source:MGI Symbol;Acc:MGI:1345139]	-
ENSMUSG00000105359	Rpl21-ps10	3	38107443	38107922	-	480	processed_pseudogene	ribosomal protein L21, pseudogene 10 [Source:MGI Symbol;Acc:MGI:3643358]	-
ENSMUSG00000044864	Ankrd50	3	38449259	38484844	-	8490	protein_coding	ankyrin repeat domain 50 [Source:MGI Symbol;Acc:MGI:2139777]	-
ENSMUSG00000025757	Hspa4l	3	40744495	40796103	+	11792	protein_coding	heat shock protein 4 like [Source:MGI Symbol;Acc:MGI:107422]	-
ENSMUSG00000025759	Mfsd8	3	40818103	40846886	-	9414	protein_coding	major facilitator superfamily domain containing 8 [Source:MGI Symbol;Acc:MGI:1919425]	-
ENSMUSG00000025762	Larp1b	3	40949828	41040234	+	8366	protein_coding	La ribonucleoprotein domain family, member 1B [Source:MGI Symbol;Acc:MGI:1914604]	-
ENSMUSG00000064927	Gm22043	3	40992693	40992850	+	158	snRNA	predicted gene, 22043 [Source:MGI Symbol;Acc:MGI:5451820]	-
ENSMUSG00000049940	Pgrmc2	3	41066326	41083046	-	3242	protein_coding	progesterone receptor membrane component 2 [Source:MGI Symbol;Acc:MGI:1918054]	-
ENSMUSG00000025764	Jade1	3	41555731	41616864	+	8492	protein_coding	jade family PHD finger 1 [Source:MGI Symbol;Acc:MGI:1925835]	-
ENSMUSG00000025766	D3Ertd751e	3	41742611	41803320	+	5813	protein_coding	DNA segment, Chr 3, ERATO Doi 751, expressed [Source:MGI Symbol;Acc:MGI:1289213]	-
ENSMUSG00000104309	Gm5846	3	49381333	49382746	-	1414	processed_pseudogene	predicted gene 5846 [Source:MGI Symbol;Acc:MGI:3643624]	-
ENSMUSG00000023087	Noct	3	51224447	51251644	+	10658	protein_coding	nocturnin [Source:MGI Symbol;Acc:MGI:109382]	-
ENSMUSG00000037174	Elf2	3	51252720	51340663	-	9563	protein_coding	E74-like factor 2 [Source:MGI Symbol;Acc:MGI:1916507]	ETS
ENSMUSG00000104241	Gm9442	3	51402844	51403162	-	319	processed_pseudogene	predicted gene 9442 [Source:MGI Symbol;Acc:MGI:3779852]	-
ENSMUSG00000037152	Ndufc1	3	51404677	51408988	-	1495	protein_coding	NADH:ubiquinone oxidoreductase subunit C1 [Source:MGI Symbol;Acc:MGI:1913627]	-
ENSMUSG00000063273	Naa15	3	51415148	51476507	+	15427	protein_coding	N(alpha)-acetyltransferase 15, NatA auxiliary subunit [Source:MGI Symbol;Acc:MGI:1922088]	-
ENSMUSG00000027739	Rab33b	3	51483920	51496232	+	3538	protein_coding	RAB33B, member RAS oncogene family [Source:MGI Symbol;Acc:MGI:1330805]	-
ENSMUSG00000037111	Setd7	3	51515319	51560879	-	10813	protein_coding	SET domain containing (lysine methyltransferase) 7 [Source:MGI Symbol;Acc:MGI:1920501]	-
ENSMUSG00000074604	Mgst2	3	51660360	51682677	+	3703	protein_coding	microsomal glutathione S-transferase 2 [Source:MGI Symbol;Acc:MGI:2448481]	-
ENSMUSG00000061143	Maml3	3	51685907	52105076	-	10486	protein_coding	mastermind like transcriptional coactivator 3 [Source:MGI Symbol;Acc:MGI:2389461]	-
ENSMUSG00000044167	Foxo1	3	52268336	52353221	+	8665	protein_coding	forkhead box O1 [Source:MGI Symbol;Acc:MGI:1890077]	Fork
ENSMUSG00000027742	Cog6	3	52981875	53017237	-	4957	protein_coding	component of oligomeric golgi complex 6 [Source:MGI Symbol;Acc:MGI:1914792]	-
ENSMUSG00000048332	Lhfp	3	53041528	53261679	+	5108	protein_coding	lipoma HMGIC fusion partner [Source:MGI Symbol;Acc:MGI:1920048]	-
ENSMUSG00000042997	Nhlrc3	3	53448583	53463332	-	9046	protein_coding	NHL repeat containing 3 [Source:MGI Symbol;Acc:MGI:2444520]	-
ENSMUSG00000049504	Proser1	3	53463666	53481755	+	6114	protein_coding	proline and serine rich 1 [Source:MGI Symbol;Acc:MGI:1919933]	-
ENSMUSG00000105879	Gm6204	3	53692422	53692878	-	457	processed_pseudogene	predicted gene 6204 [Source:MGI Symbol;Acc:MGI:3649038]	-
ENSMUSG00000027746	Ufm1	3	53853376	53863830	-	5958	protein_coding	ubiquitin-fold modifier 1 [Source:MGI Symbol;Acc:MGI:1915140]	-
ENSMUSG00000027750	Postn	3	54361109	54391037	+	8702	protein_coding	periostin, osteoblast specific factor [Source:MGI Symbol;Acc:MGI:1926321]	-
ENSMUSG00000069014	Gm5641	3	54481438	54482925	+	1488	transcribed_processed_pseudogene	predicted gene 5641 [Source:MGI Symbol;Acc:MGI:3645731]	-
ENSMUSG00000027751	Supt20	3	54692807	54728766	+	6266	protein_coding	suppressor of Ty 20 [Source:MGI Symbol;Acc:MGI:1929651]	-
ENSMUSG00000027752	Exosc8	3	54728678	54735393	-	4333	protein_coding	exosome component 8 [Source:MGI Symbol;Acc:MGI:1916889]	-
ENSMUSG00000036632	Alg5	3	54735539	54751318	+	3728	protein_coding	asparagine-linked glycosylation 5 (dolichyl-phosphate beta-glucosyltransferase) [Source:MGI Symbol;Acc:MGI:1913498]	-
ENSMUSG00000036615	Rfxap	3	54803115	54807791	-	2242	protein_coding	regulatory factor X-associated protein [Source:MGI Symbol;Acc:MGI:2180854]	-
ENSMUSG00000069011	Gm10254	3	54810384	54811250	-	867	processed_pseudogene	predicted gene 10254 [Source:MGI Symbol;Acc:MGI:3708673]	-
ENSMUSG00000036580	Spg20	3	55112108	55137322	+	7683	protein_coding	spastic paraplegia 20, spartin (Troyer syndrome) homolog (human) [Source:MGI Symbol;Acc:MGI:2139806]	-
ENSMUSG00000027797	Dclk1	3	55242364	55539068	+	15296	protein_coding	doublecortin-like kinase 1 [Source:MGI Symbol;Acc:MGI:1330861]	-
ENSMUSG00000027800	Tm4sf1	3	57285611	57301988	-	4163	protein_coding	transmembrane 4 superfamily member 1 [Source:MGI Symbol;Acc:MGI:104678]	-
ENSMUSG00000027801	Tm4sf4	3	57425314	57441677	+	1496	protein_coding	transmembrane 4 superfamily member 4 [Source:MGI Symbol;Acc:MGI:2385173]	-
ENSMUSG00000027803	Wwtr1	3	57455649	57575910	-	4779	protein_coding	WW domain containing transcription regulator 1 [Source:MGI Symbol;Acc:MGI:1917649]	-
[truncated: 9,650 more rows]

## Sheet: 2
SHEET 2 - List of genes detected to be expressed (FPKM>1) specifically in wt in Salmonella infection (day 1, three animals).
	FPKM	FPKM	FPKM	FPKM	FPKM
gene_id	S01WT	S02WT	S03WT	AVERAGE	ST DEV	gene_name	gene_chr	gene_start	gene_end	gene_strand	gene_length	gene_biotype	gene_description	tf_family
ENSMUSG00000034855	1.97995	22.2892	0.696204	8.32179	12.1132	Cxcl10	5	92346638	92348889	-	2252	protein_coding	chemokine (C-X-C motif) ligand 10 [Source:MGI Symbol;Acc:MGI:1352450]	-
ENSMUSG00000031551	2.1194	19.3115	1.00228	7.47773	10.2636	Ido1	8	24584136	24597009	-	1825	protein_coding	indoleamine 2,3-dioxygenase 1 [Source:MGI Symbol;Acc:MGI:96416]	-
ENSMUSG00000095668	17.907	0	0	5.969	10.3386	Trbd1	6	41533201	41533212	+	12	TR_D_gene	T cell receptor beta, D region 1 [Source:MGI Symbol;Acc:MGI:4439571]	-
ENSMUSG00000056071	3.08741	9.82055	0.500591	4.46952	4.81124	S100a9	3	90692632	90695721	-	522	protein_coding	S100 calcium binding protein A9 (calgranulin B) [Source:MGI Symbol;Acc:MGI:1338947]	-
ENSMUSG00000064347	6.22852	6.19122	0	4.13991	3.58532	mt-Ta	MT	5018	5086	-	69	Mt_tRNA	mitochondrially encoded tRNA alanine [Source:MGI Symbol;Acc:MGI:102491]	-
ENSMUSG00000029417	0.997471	10.2691	0.311907	3.85949	5.56145	Cxcl9	5	92321347	92328079	-	3016	protein_coding	chemokine (C-X-C motif) ligand 9 [Source:MGI Symbol;Acc:MGI:1352449]	-
ENSMUSG00000031884	0.227081	10.3617	0.126236	3.57167	5.88055	Ces2d-ps	8	104867488	104873861	+	1656	unprocessed_pseudogene	carboxylesterase 2D, pseudogene [Source:MGI Symbol;Acc:MGI:3704319]	-
ENSMUSG00000074934	1.29511	2.95232	5.68227	3.3099	2.21533	Grem1	2	113746164	113758646	-	4148	protein_coding	gremlin 1, DAN family BMP antagonist [Source:MGI Symbol;Acc:MGI:1344337]	-
ENSMUSG00000030107	1.36709	7.83444	0.487027	3.22952	4.01218	Usp18	6	121245906	121270917	+	2790	protein_coding	ubiquitin specific peptidase 18 [Source:MGI Symbol;Acc:MGI:1344364]	-
ENSMUSG00000035373	0.871876	7.99989	0.391474	3.08775	4.26082	Ccl7	11	82045712	82047525	+	801	protein_coding	chemokine (C-C motif) ligand 7 [Source:MGI Symbol;Acc:MGI:99512]	-
ENSMUSG00000078921	1.06052	7.29438	0.587011	2.98064	3.74331	Tgtp2	11	49057194	49064206	-	2938	protein_coding	T cell specific GTPase 2 [Source:MGI Symbol;Acc:MGI:3710083]	-
ENSMUSG00000076867	0.846952	7.53683	0.235413	2.87307	4.0505	Trdv4	14	54074905	54075515	+	444	TR_V_gene	T cell receptor delta variable 4 [Source:MGI Symbol;Acc:MGI:4887419]	-
ENSMUSG00000088036	3.54204	3.91203	1.14861	2.86756	1.50011	Gm24993	X	104076971	104077061	+	91	miRNA	predicted gene, 24993 [Source:MGI Symbol;Acc:MGI:5454770]	-
ENSMUSG00000028989	1.09584	1.71643	5.69379	2.83535	2.49485	Angptl7	4	148495183	148500460	-	2157	protein_coding	angiopoietin-like 7 [Source:MGI Symbol;Acc:MGI:3605801]	-
ENSMUSG00000106668	2.82742	5.62097	0	2.81613	2.8105	Iglj1	16	19063225	19063262	-	38	IG_J_gene	immunoglobulin lambda joining 1 [Source:MGI Symbol;Acc:MGI:5009822]	-
ENSMUSG00000001131	0.907449	6.41432	0.941653	2.75448	3.16957	Timp1	X	20870166	20874735	+	888	protein_coding	tissue inhibitor of metalloproteinase 1 [Source:MGI Symbol;Acc:MGI:98752]	-
ENSMUSG00000073786	4.1098	3.79339	0.356979	2.75339	2.08137	Gm7579	7	142211859	142212590	+	732	protein_coding	predicted gene 7579 [Source:MGI Symbol;Acc:MGI:3647476]	-
ENSMUSG00000030921	1.11075	6.18293	0.864461	2.71938	3.00205	Trim30a	7	104409025	104465193	-	4111	protein_coding	tripartite motif-containing 30A [Source:MGI Symbol;Acc:MGI:98178]	-
ENSMUSG00000031125	1.6295	2.71699	3.73298	2.69316	1.05194	3830403N18Rik	X	56136572	56153498	+	1022	protein_coding	RIKEN cDNA 3830403N18 gene [Source:MGI Symbol;Acc:MGI:1917941]	-
ENSMUSG00000035385	0.472065	6.94472	0.367393	2.59473	3.76757	Ccl2	11	82035571	82037453	+	1138	protein_coding	chemokine (C-C motif) ligand 2 [Source:MGI Symbol;Acc:MGI:98259]	-
ENSMUSG00000064359	1.58003	4.18818	1.53711	2.4351	1.51836	mt-Tg	MT	9391	9458	+	68	Mt_tRNA	mitochondrially encoded tRNA glycine [Source:MGI Symbol;Acc:MGI:102486]	-
ENSMUSG00000086925	2.7495	2.42936	1.92038	2.36641	0.418129	Gm6286	1	166945597	166946358	-	762	processed_pseudogene	predicted gene 6286 [Source:MGI Symbol;Acc:MGI:3646153]	-
ENSMUSG00000096296	0.5969	0	6.38754	2.32815	3.52819	Snord88c	7	44249852	44249941	+	90	snoRNA	small nucleolar RNA, C/D box 88C [Source:MGI Symbol;Acc:MGI:3819561]	-
ENSMUSG00000065460	0	6.84606	0	2.28202	3.95257	Mir133a-2	2	180398379	180398482	+	104	miRNA	microRNA 133a-2 [Source:MGI Symbol;Acc:MGI:3618718]	-
ENSMUSG00000047330	1.61749	2.86725	2.34066	2.27514	0.627452	Kcne4	1	78816758	78820028	+	2657	protein_coding	potassium voltage-gated channel, Isk-related subfamily, gene 4 [Source:MGI Symbol;Acc:MGI:1891125]	-
ENSMUSG00000113746	1.04924	3.8937	1.63318	2.19204	1.50232	Gm48242	12	82168850	82169105	-	256	lincRNA	predicted gene, 48242 [Source:MGI Symbol;Acc:MGI:6097653]	-
ENSMUSG00000068606	0.397512	6.12141	0.055245	2.19139	3.4078	Gm4841	18	60268301	60273267	-	2838	protein_coding	predicted gene 4841 [Source:MGI Symbol;Acc:MGI:3643814]	-
ENSMUSG00000078922	0.603418	5.95361	0.0163063	2.19111	3.27162	Tgtp1	11	48985327	48994172	-	3205	protein_coding	T cell specific GTPase 1 [Source:MGI Symbol;Acc:MGI:98734]	-
ENSMUSG00000057346	1.50704	4.18607	0.869127	2.18741	1.76003	Apol9a	15	77403789	77411135	-	5953	protein_coding	apolipoprotein L 9a [Source:MGI Symbol;Acc:MGI:3606001]	-
ENSMUSG00000109118	2.26492	2.81419	1.44598	2.17503	0.688521	Gm32031	7	47008083	47009008	+	759	bidirectional_promoter_lncRNA	predicted gene, 32031 [Source:MGI Symbol;Acc:MGI:5591190]	-
ENSMUSG00000116165	2.09407	1.88583	2.42896	2.13629	0.274013	Pdxp	15	78913919	78919517	+	2001	protein_coding	pyridoxal (pyridoxine, vitamin B6) phosphatase [Source:MGI Symbol;Acc:MGI:1919282]	-
ENSMUSG00000024810	2.01035	3.45387	0.905435	2.12322	1.27796	Il33	19	29925114	29960718	+	2886	protein_coding	interleukin 33 [Source:MGI Symbol;Acc:MGI:1924375]	-
ENSMUSG00000088015	0	1.5822	4.64549	2.0759	2.36177	Mir1932	11	119390472	119390561	+	90	miRNA	microRNA 1932 [Source:MGI Symbol;Acc:MGI:3836969]	-
ENSMUSG00000115980	1.13097	2.49821	2.56724	2.06547	0.810042	Gm49437	15	98872329	98872613	-	285	TEC	predicted gene, 49437 [Source:MGI Symbol;Acc:MGI:6155079]	-
ENSMUSG00000098929	0	6.19122	0	2.06374	3.5745	Mir6400	4	15942900	15942991	-	92	miRNA	microRNA 6400 [Source:MGI Symbol;Acc:MGI:5530807]	-
ENSMUSG00000088689	4.08007	0	1.98462	2.02157	2.04029	Scarna17	18	74778391	74778469	-	79	scaRNA	small Cajal body-specific RNA 17 [Source:MGI Symbol;Acc:MGI:3819483]	-
ENSMUSG00000043346	2.4235	1.82012	1.80755	2.01706	0.352047	Gm6741	17	91236787	91238116	+	1330	protein_coding	predicted gene 6741 [Source:MGI Symbol;Acc:MGI:3643504]	-
ENSMUSG00000093967	3.51446	1.99623	0.488427	1.99971	1.51302	Gm26180	10	89821340	89821446	-	107	snRNA	predicted gene, 26180 [Source:MGI Symbol;Acc:MGI:5455957]	-
ENSMUSG00000073489	0.452578	5.01852	0.396256	1.95578	2.65256	Ifi204	1	173747293	173766943	-	3561	protein_coding	interferon activated gene 204 [Source:MGI Symbol;Acc:MGI:96429]	-
ENSMUSG00000065336	0	3.09561	2.65096	1.91552	1.67372	Snora34	15	98519716	98519853	-	138	snoRNA	small nucleolar RNA, H/ACA box 34 [Source:MGI Symbol;Acc:MGI:3819502]	-
ENSMUSG00000098613	2.90384	0	2.82496	1.9096	1.65423	Mir6931	11	102999848	102999921	-	74	miRNA	microRNA 6931 [Source:MGI Symbol;Acc:MGI:5530685]	-
ENSMUSG00000058625	1.54815	2.94098	1.10447	1.86454	0.958258	Gm17383	18	82338774	82339816	+	1041	pseudogene	predicted gene, 17383 [Source:MGI Symbol;Acc:MGI:4937017]	-
ENSMUSG00000085360	2.087	1.99767	1.46634	1.85034	0.33554	Arhgap27os2	11	103355701	103361092	+	1390	antisense	Rho GTPase activating protein 27, opposite strand 2 [Source:MGI Symbol;Acc:MGI:3650160]	-
ENSMUSG00000064437	0.746124	3.9555	0.725857	1.80916	1.85881	Snord49b	11	62603079	62603150	+	72	snoRNA	small nucleolar RNA, C/D box 49B [Source:MGI Symbol;Acc:MGI:3819539]	-
ENSMUSG00000089812	0.969193	2.01853	2.42451	1.80408	0.750987	Gm15867	1	192854923	192856246	+	388	antisense	predicted gene 15867 [Source:MGI Symbol;Acc:MGI:3801862]	-
ENSMUSG00000031538	1.73016	1.14083	2.5373	1.80276	0.701063	Plat	8	22757727	22782844	+	6241	protein_coding	plasminogen activator, tissue [Source:MGI Symbol;Acc:MGI:97610]	-
ENSMUSG00000064355	0	2.19074	3.21611	1.80228	1.64287	mt-Tk	MT	7700	7764	+	65	Mt_tRNA	mitochondrially encoded tRNA lysine [Source:MGI Symbol;Acc:MGI:102483]	-
ENSMUSG00000082938	1.13954	0.719182	3.5369	1.79854	1.52007	Gm2810	5	40328438	40329427	+	990	processed_pseudogene	predicted pseudogene 2810 [Source:MGI Symbol;Acc:MGI:3780980]	-
ENSMUSG00000093302	0	5.31336	0	1.77112	3.06767	Gm23801	5	29336780	29336846	-	67	miRNA	predicted gene, 23801 [Source:MGI Symbol;Acc:MGI:5453578]	-
ENSMUSG00000093843	0.281262	4.47324	0.547243	1.76725	2.34723	Gm25939	1	72255008	72255198	+	191	snRNA	predicted gene, 25939 [Source:MGI Symbol;Acc:MGI:5455716]	-
ENSMUSG00000027894	1.70311	1.29478	2.26164	1.75318	0.485372	Slc6a17	3	107467543	107518018	-	10283	protein_coding	solute carrier family 6 (neurotransmitter transporter), member 17 [Source:MGI Symbol;Acc:MGI:2442535]	-
ENSMUSG00000029463	1.27723	2.00055	1.95793	1.74524	0.405867	Fam216a	5	122364580	122372364	-	1388	protein_coding	family with sequence similarity 216, member A [Source:MGI Symbol;Acc:MGI:1916198]	-
ENSMUSG00000021281	0.6575	4.02851	0.545267	1.74376	1.97945	Tnfaip2	12	111442469	111455018	+	4984	protein_coding	tumor necrosis factor, alpha-induced protein 2 [Source:MGI Symbol;Acc:MGI:104960]	-
ENSMUSG00000048040	1.71823	2.27725	1.22808	1.74119	0.524962	Arxes2	X	135993824	135995355	+	1532	protein_coding	adipocyte-related X-chromosome expressed sequence 2 [Source:MGI Symbol;Acc:MGI:1924226]	-
ENSMUSG00000087477	2.01842	2.26355	0.906273	1.72941	0.723321	Gm13822	5	114917318	114923277	-	346	antisense	predicted gene 13822 [Source:MGI Symbol;Acc:MGI:3650351]	-
ENSMUSG00000050092	2.46678	2.08875	0.599943	1.71849	0.986958	Sprr2b	3	92316620	92318085	+	784	protein_coding	small proline-rich protein 2B [Source:MGI Symbol;Acc:MGI:1330352]	-
ENSMUSG00000099902	0.961449	3.34492	0.818416	1.70826	1.41919	Gm12115	11	33172919	33173365	+	447	processed_pseudogene	predicted gene 12115 [Source:MGI Symbol;Acc:MGI:3652288]	-
ENSMUSG00000021838	1.88005	1.01149	2.18512	1.69222	0.608942	Samd4	14	46882854	47105815	+	8658	protein_coding	sterile alpha motif domain containing 4 [Source:MGI Symbol;Acc:MGI:1921730]	-
ENSMUSG00000034226	1.57724	2.13221	1.31959	1.67635	0.415276	Rhov	2	119269201	119271272	-	1703	protein_coding	ras homolog family member V [Source:MGI Symbol;Acc:MGI:2444227]	-
ENSMUSG00000094574	2.33569	1.5478	1.13612	1.67321	0.609538	Gm15027	X	13179443	13179580	+	138	unprocessed_pseudogene	predicted gene 15027 [Source:MGI Symbol;Acc:MGI:3709653]	-
ENSMUSG00000081071	0.994833	3.29625	0.725857	1.67231	1.41279	Gm9836	5	24256822	24257037	+	216	processed_pseudogene	predicted pseudogene 9836 [Source:MGI Symbol;Acc:MGI:3642194]	-
ENSMUSG00000026822	1.72038	2.85013	0.438337	1.66962	1.2067	Lcn2	2	32384633	32388252	-	2623	protein_coding	lipocalin 2 [Source:MGI Symbol;Acc:MGI:96757]	-
ENSMUSG00000109635	0.831126	2.60362	1.5436	1.65945	0.891908	Gm45670	7	133747624	133753038	+	711	antisense	predicted gene 45670 [Source:MGI Symbol;Acc:MGI:5791506]	-
ENSMUSG00000082487	1.25663	2.49821	1.2225	1.65911	0.72688	Gm11628	11	102492439	102492609	-	171	processed_pseudogene	predicted gene 11628 [Source:MGI Symbol;Acc:MGI:3651276]	-
ENSMUSG00000059361	2.14145	1.71269	1.11348	1.65587	0.516337	Nrsn2	2	152368755	152376638	-	1455	protein_coding	neurensin 2 [Source:MGI Symbol;Acc:MGI:2684969]	-
ENSMUSG00000048616	0.824038	1.97425	2.12747	1.64192	0.712436	Nog	11	89300638	89302332	-	1695	protein_coding	noggin [Source:MGI Symbol;Acc:MGI:104327]	-
ENSMUSG00000089662	1.56036	2.36345	0.975841	1.63322	0.696669	Gm14057	2	130803501	130803982	-	482	transcribed_processed_pseudogene	predicted gene 14057 [Source:MGI Symbol;Acc:MGI:3705433]	-
ENSMUSG00000061272	2.31889	1.02445	1.50393	1.61576	0.654427	Gm14173	2	156410897	156411174	-	278	processed_pseudogene	predicted gene 14173 [Source:MGI Symbol;Acc:MGI:3650930]	-
ENSMUSG00000100215	1.49225	1.61816	1.71566	1.60869	0.112007	Gm8292	1	55335401	55335796	+	396	processed_pseudogene	predicted gene 8292 [Source:MGI Symbol;Acc:MGI:3648460]	-
ENSMUSG00000014303	1.46188	1.70956	1.62534	1.59892	0.125934	Glis2	16	4594713	4624924	+	4373	protein_coding	GLIS family zinc finger 2 [Source:MGI Symbol;Acc:MGI:1932535]	zf-C2H2
ENSMUSG00000048388	1.58058	1.57421	1.63773	1.59751	0.0349785	Fam171b	2	83812636	83883486	+	5744	protein_coding	family with sequence similarity 171, member B [Source:MGI Symbol;Acc:MGI:2444579]	-
ENSMUSG00000085063	3.14158	0.416368	1.2225	1.59348	1.39997	Gm16024	4	155616409	155616787	+	171	antisense	predicted gene 16024 [Source:MGI Symbol;Acc:MGI:3802145]	-
ENSMUSG00000106521	4.1783	0	0.580686	1.58633	2.26341	Gm44343	7	127047163	127047252	-	90	miRNA	predicted gene, 44343 [Source:MGI Symbol;Acc:MGI:5690735]	-
ENSMUSG00000026536	0.361149	4.38761	0	1.58292	2.43564	Ifi211	1	173896345	173913046	-	1785	protein_coding	interferon activated gene 211 [Source:MGI Symbol;Acc:MGI:3041120]	-
ENSMUSG00000025318	1.47049	1.29395	1.9113	1.55858	0.317964	Jph3	8	121729623	121794276	+	4457	protein_coding	junctophilin 3 [Source:MGI Symbol;Acc:MGI:1891497]	-
ENSMUSG00000109975	1.23825	1.76735	1.66793	1.55784	0.281205	Gm19196	12	21543307	21554521	+	564	transcribed_unprocessed_pseudogene	predicted gene, 19196 [Source:MGI Symbol;Acc:MGI:5011381]	-
ENSMUSG00000110231	1.60704	1.44528	1.61922	1.55718	0.0970995	Gm6329	8	45160494	45165219	-	936	lincRNA	predicted gene 6329 [Source:MGI Symbol;Acc:MGI:3646898]	-
ENSMUSG00000048915	1.37234	1.62458	1.67206	1.55633	0.1611	Efna5	17	62604184	62881317	-	4032	protein_coding	ephrin A5 [Source:MGI Symbol;Acc:MGI:107444]	-
ENSMUSG00000102275	1.6817	2.22884	0.72712	1.54589	0.760016	Gm37144	1	4778063	4779212	-	1150	TEC	predicted gene, 37144 [Source:MGI Symbol;Acc:MGI:5610372]	-
ENSMUSG00000105504	0.501838	3.96921	0.16536	1.54547	2.10575	Gbp5	3	142493978	142522344	+	6637	protein_coding	guanylate binding protein 5 [Source:MGI Symbol;Acc:MGI:2429943]	-
ENSMUSG00000025092	1.45242	1.98706	1.19419	1.54456	0.404388	Hspa12a	19	58795751	58860984	-	5733	protein_coding	heat shock protein 12A [Source:MGI Symbol;Acc:MGI:1920692]	-
ENSMUSG00000064984	0.790014	0	3.84277	1.54426	2.02938	Snord73a	3	86138791	86138858	-	68	snoRNA	small nucleolar RNA, C/D box U73A [Source:MGI Symbol;Acc:MGI:1321388]	-
ENSMUSG00000077265	0.516548	4.10763	0	1.54139	2.23739	Gm24430	10	86038685	86038788	-	104	snRNA	predicted gene, 24430 [Source:MGI Symbol;Acc:MGI:5454207]	-
ENSMUSG00000057604	1.21105	2.09893	1.29899	1.53632	0.489211	Lmcd1	6	112273758	112330425	+	1730	protein_coding	LIM and cysteine-rich domains 1 [Source:MGI Symbol;Acc:MGI:1353635]	-
ENSMUSG00000026888	1.07666	1.43686	2.08029	1.53127	0.508429	Grb14	2	64912476	65024987	-	7185	protein_coding	growth factor receptor bound protein 14 [Source:MGI Symbol;Acc:MGI:1355324]	-
ENSMUSG00000044165	0.890731	3.48912	0.21182	1.53056	1.7298	Bcl2l15	3	103832601	103854618	+	2714	protein_coding	BCLl2-like 15 [Source:MGI Symbol;Acc:MGI:2685412]	-
ENSMUSG00000041046	2.25784	1.18665	1.13612	1.52687	0.63354	Ramp3	11	6658521	6677475	+	1380	protein_coding	receptor (calcitonin) activity modifying protein 3 [Source:MGI Symbol;Acc:MGI:1860292]	-
ENSMUSG00000097658	2.01526	0.992055	1.56841	1.52524	0.512965	Gm16755	11	120486339	120488582	-	933	lincRNA	predicted gene, 16755 [Source:MGI Symbol;Acc:MGI:4439679]	-
ENSMUSG00000093885	1.45192	1.71049	1.41248	1.52496	0.161875	Rpl35a-ps5	5	33076038	33076370	+	333	processed_pseudogene	ribosomal protein L35A, pseudogene 5 [Source:MGI Symbol;Acc:MGI:3704247]	-
ENSMUSG00000046321	1.63859	1.70467	1.21698	1.52008	0.264559	Hs3st2	7	121391859	121501770	+	3049	protein_coding	heparan sulfate (glucosamine) 3-O-sulfotransferase 2 [Source:MGI Symbol;Acc:MGI:1333802]	-
ENSMUSG00000054404	0.670875	3.399	0.487424	1.5191	1.63063	Slfn5	11	82951349	82964840	+	6326	protein_coding	schlafen 5 [Source:MGI Symbol;Acc:MGI:1329004]	-
ENSMUSG00000003153	1.52747	1.27755	1.73845	1.51449	0.230723	Slc2a3	6	122727809	122801640	-	7245	protein_coding	solute carrier family 2 (facilitated glucose transporter), member 3 [Source:MGI Symbol;Acc:MGI:95757]	-
ENSMUSG00000115684	0.729244	2.14778	1.65535	1.51079	0.720233	Gm6087	14	119278424	119279086	+	663	processed_pseudogene	predicted gene 6087 [Source:MGI Symbol;Acc:MGI:3644467]	-
ENSMUSG00000030306	0.989498	1.84264	1.66935	1.5005	0.450941	Tmtc1	6	148232430	148444389	-	8578	protein_coding	transmembrane and tetratricopeptide repeat containing 1 [Source:MGI Symbol;Acc:MGI:3039590]	-
ENSMUSG00000037845	1.55091	1.61816	1.33222	1.50043	0.149502	Fdxacb1	9	50768236	50773348	+	3256	protein_coding	ferredoxin-fold anticodon binding domain containing 1 [Source:MGI Symbol;Acc:MGI:3584513]	-
ENSMUSG00000018774	1.41034	1.7559	1.33045	1.4989	0.22613	Cd68	11	69664213	69666153	-	1257	protein_coding	CD68 antigen [Source:MGI Symbol;Acc:MGI:88342]	-
ENSMUSG00000051343	1.33337	1.38352	1.77506	1.49732	0.241832	Rab11fip5	6	85334962	85374634	-	6124	protein_coding	RAB11 family interacting protein 5 (class I) [Source:MGI Symbol;Acc:MGI:1098586]	-
ENSMUSG00000020641	1.06574	2.48006	0.940349	1.49538	0.855054	Rsad2	12	26442746	26456452	-	4335	protein_coding	radical S-adenosyl methionine domain containing 2 [Source:MGI Symbol;Acc:MGI:1929628]	-
ENSMUSG00000016262	1.2	1.6459	1.62894	1.49161	0.252685	Sertad4	1	192844488	192855756	-	3850	protein_coding	SERTA domain containing 4 [Source:MGI Symbol;Acc:MGI:2443496]	-
ENSMUSG00000115194	1.974	1.12124	1.3717	1.48898	0.438308	Gm48909	14	48695601	48695981	-	381	processed_pseudogene	predicted gene 48909 [Source:MGI Symbol;Acc:MGI:6117475]	-
ENSMUSG00000055022	1.26999	1.31333	1.87816	1.48716	0.339313	Cntn1	15	92051165	92341967	+	9433	protein_coding	contactin 1 [Source:MGI Symbol;Acc:MGI:105980]	-
ENSMUSG00000042116	1.00829	1.57216	1.87525	1.48523	0.439968	Vwa1	4	155768149	155774698	-	3623	protein_coding	von Willebrand factor A domain containing 1 [Source:MGI Symbol;Acc:MGI:2179729]	-
ENSMUSG00000049807	1.01986	1.69496	1.72447	1.47976	0.398559	Arhgap23	11	97415533	97502402	+	6637	protein_coding	Rho GTPase activating protein 23 [Source:MGI Symbol;Acc:MGI:3697726]	-
ENSMUSG00000063564	1.28308	1.15438	1.99535	1.4776	0.452975	Col23a1	11	51289920	51583918	+	5736	protein_coding	collagen, type XXIII, alpha 1 [Source:MGI Symbol;Acc:MGI:2653243]	-
ENSMUSG00000045555	1.40539	1.21071	1.81156	1.47588	0.306565	Mettl24	10	40683282	40811083	+	1529	protein_coding	methyltransferase like 24 [Source:MGI Symbol;Acc:MGI:3045338]	-
ENSMUSG00000062078	1.09388	1.76473	1.56323	1.47395	0.344219	Qk	17	10202601	10319854	-	14242	protein_coding	quaking [Source:MGI Symbol;Acc:MGI:97837]	-
ENSMUSG00000084519	3.48837	0.924662	0	1.47101	1.80722	Gm22478	7	45388531	45388684	+	154	snoRNA	predicted gene, 22478 [Source:MGI Symbol;Acc:MGI:5452255]	-
ENSMUSG00000005045	1.35101	1.3745	1.6797	1.46841	0.183367	Chd5	4	152338651	152390194	+	9583	protein_coding	chromodomain helicase DNA binding protein 5 [Source:MGI Symbol;Acc:MGI:3036258]	-
ENSMUSG00000064844	0	4.38148	0	1.46049	2.52965	Gm26202	18	75001880	75001944	+	65	snoRNA	predicted gene, 26202 [Source:MGI Symbol;Acc:MGI:5455979]	-
ENSMUSG00000089628	1.16153	2.18087	1.03582	1.45941	0.627959	Gm9727	5	107478526	107479080	-	555	processed_pseudogene	predicted gene 9727 [Source:MGI Symbol;Acc:MGI:3779431]	-
ENSMUSG00000114470	1.33991	1.89974	1.12163	1.45376	0.401357	Gm49395	13	115035273	115101921	-	1724	protein_coding	predicted gene, 49395 [Source:MGI Symbol;Acc:MGI:6121627]	-
ENSMUSG00000099098	1.08221	1.37693	1.89507	1.4514	0.411513	1110035H17Rik	7	29155680	29156920	+	1241	antisense	RIKEN cDNA 1110035H17 gene [Source:MGI Symbol;Acc:MGI:1915936]	-
ENSMUSG00000042066	1.31188	1.38846	1.64351	1.44795	0.173635	Tmcc2	1	132356315	132391281	-	5692	protein_coding	transmembrane and coiled-coil domains 2 [Source:MGI Symbol;Acc:MGI:1916125]	-
ENSMUSG00000024030	1.30801	1.47091	1.55526	1.44473	0.125684	Abcg1	17	31057698	31115777	+	4066	protein_coding	ATP binding cassette subfamily G member 1 [Source:MGI Symbol;Acc:MGI:107704]	-
ENSMUSG00000086555	1.0136	2.25016	1.06003	1.44126	0.700908	Gm13446	2	35549538	35558702	-	2120	processed_transcript	predicted gene 13446 [Source:MGI Symbol;Acc:MGI:3649869]	-
ENSMUSG00000092526	1.51327	1.70476	1.10412	1.44072	0.306824	Gm17907	7	55902602	55903311	-	710	processed_pseudogene	predicted gene, 17907 [Source:MGI Symbol;Acc:MGI:5010092]	-
ENSMUSG00000099663	0.747856	2.47792	1.09131	1.43903	0.91595	Gm29201	18	12365799	12366229	+	431	processed_pseudogene	predicted gene 29201 [Source:MGI Symbol;Acc:MGI:5579907]	-
ENSMUSG00000064398	1.2421	2.46933	0.604182	1.43854	0.947963	Gm23628	X	20614523	20614695	-	173	snRNA	predicted gene, 23628 [Source:MGI Symbol;Acc:MGI:5453405]	-
ENSMUSG00000056054	1.39334	2.76999	0.15061	1.43798	1.31026	S100a8	3	90668978	90670035	+	694	protein_coding	S100 calcium binding protein A8 (calgranulin A) [Source:MGI Symbol;Acc:MGI:88244]	-
ENSMUSG00000031610	1.53488	1.72912	1.04523	1.43641	0.352416	Scrg1	8	57455923	57477585	+	700	protein_coding	scrapie responsive gene 1 [Source:MGI Symbol;Acc:MGI:1328308]	-
ENSMUSG00000040726	0.774822	2.39612	1.13066	1.43387	0.852116	Hesx1	14	26994416	27002329	+	1248	protein_coding	homeobox gene expressed in ES cells [Source:MGI Symbol;Acc:MGI:96071]	Homeobox
ENSMUSG00000038227	0.837585	0.905937	2.55689	1.43347	0.97351	Hoxa9	6	52223100	52231089	-	5580	protein_coding	homeobox A9 [Source:MGI Symbol;Acc:MGI:96180]	Homeobox
ENSMUSG00000054162	1.37723	1.20117	1.72016	1.43286	0.263926	Spock3	8	62951009	63357103	+	6046	protein_coding	sparc/osteonectin, cwcv and kazal-like domains proteoglycan 3 [Source:MGI Symbol;Acc:MGI:1920152]	-
ENSMUSG00000040148	1.10613	1.85694	1.32717	1.43008	0.38584	Hmx3	7	131542867	131544925	+	1457	protein_coding	H6 homeobox 3 [Source:MGI Symbol;Acc:MGI:107160]	Homeobox
ENSMUSG00000038068	1.14277	1.60111	1.54583	1.4299	0.250198	Rnf144b	13	47122656	47247991	+	4936	protein_coding	ring finger protein 144B [Source:MGI Symbol;Acc:MGI:2384986]	-
ENSMUSG00000019124	1.31605	1.49623	1.47447	1.42892	0.0983494	Scrn1	6	54501173	54566489	-	8613	protein_coding	secernin 1 [Source:MGI Symbol;Acc:MGI:1917188]	-
ENSMUSG00000061816	2.22758	0.99555	1.05834	1.42716	0.693899	Myl1	1	66924295	66945404	-	2074	protein_coding	myosin, light polypeptide 1 [Source:MGI Symbol;Acc:MGI:97269]	-
ENSMUSG00000082110	2.04004	1.442	0.793849	1.4253	0.623262	Gm11196	11	78585161	78585555	-	395	processed_pseudogene	predicted gene 11196 [Source:MGI Symbol;Acc:MGI:3649463]	-
ENSMUSG00000076492	0	4.27194	0	1.42398	2.46641	Trbj2-1	6	41542754	41542803	+	50	TR_J_gene	T cell receptor beta joining 2-1 [Source:MGI Symbol;Acc:MGI:4439728]	-
ENSMUSG00000060441	1.17924	1.79445	1.28884	1.42084	0.328159	Trim5	7	104263386	104288094	-	3690	protein_coding	tripartite motif-containing 5 [Source:MGI Symbol;Acc:MGI:3646853]	-
ENSMUSG00000063568	1.12272	1.45992	1.64863	1.41042	0.266429	Jazf1	6	52768797	53068631	-	2536	protein_coding	JAZF zinc finger 1 [Source:MGI Symbol;Acc:MGI:2141450]	-
ENSMUSG00000022203	0.662994	2.09911	1.46913	1.41041	0.719858	Efs	14	54916535	54926126	-	2917	protein_coding	embryonal Fyn-associated substrate [Source:MGI Symbol;Acc:MGI:105311]	-
ENSMUSG00000045515	1.31239	1.26849	1.63649	1.40579	0.200991	Pou3f3	1	42695768	42703176	+	7409	protein_coding	POU domain, class 3, transcription factor 3 [Source:MGI Symbol;Acc:MGI:102564]	Pou
ENSMUSG00000109227	1.90163	1.73272	0.578116	1.40415	0.720337	Gm29791	7	44790207	44790830	-	452	transcribed_processed_pseudogene	predicted gene, 29791 [Source:MGI Symbol;Acc:MGI:5588950]	-
ENSMUSG00000115017	1.85827	2.01507	0.32869	1.40068	0.931671	Gm2573	15	12181147	12181464	+	318	processed_pseudogene	predicted gene 2573 [Source:MGI Symbol;Acc:MGI:3780740]	-
ENSMUSG00000007944	1.57079	1.38789	1.2225	1.39373	0.174219	Ttc9b	7	27653915	27657346	+	2052	protein_coding	tetratricopeptide repeat domain 9B [Source:MGI Symbol;Acc:MGI:1920282]	-
ENSMUSG00000034520	1.4496	1.09581	1.62959	1.39166	0.271565	Gjc1	11	102799579	102819700	-	5003	protein_coding	gap junction protein, gamma 1 [Source:MGI Symbol;Acc:MGI:95718]	-
ENSMUSG00000116775	1.61248	1.23727	1.32099	1.39024	0.19696	AC124739.2	12	19434529	19435161	+	633	lincRNA	novel transcript	-
ENSMUSG00000062252	1.55224	1.28206	1.33499	1.38976	0.143175	Lhfpl5	17	28575641	28585679	+	2388	protein_coding	lipoma HMGIC fusion partner-like 5 [Source:MGI Symbol;Acc:MGI:1915382]	-
ENSMUSG00000083337	1.92894	0.639129	1.59506	1.38771	0.669439	Gm11539	11	96248633	96249189	+	557	processed_pseudogene	predicted gene 11539 [Source:MGI Symbol;Acc:MGI:3651911]	-
ENSMUSG00000013367	1.27029	1.46634	1.41517	1.38393	0.10169	Iglon5	7	43472904	43490075	-	2622	protein_coding	IgLON family member 5 [Source:MGI Symbol;Acc:MGI:2686277]	-
ENSMUSG00000081249	2.08221	1.65579	0.40513	1.38104	0.871644	Gm11517	11	96795439	96795825	-	387	processed_pseudogene	predicted gene 11517 [Source:MGI Symbol;Acc:MGI:3650064]	-
ENSMUSG00000045733	1.48075	1.20283	1.45602	1.37987	0.153816	Sprn	7	140150628	140154877	-	3374	protein_coding	shadow of prion protein [Source:MGI Symbol;Acc:MGI:3582583]	-
ENSMUSG00000078938	0.485723	2.31751	1.32308	1.37544	0.917014	Syce3	15	89390174	89410503	-	553	protein_coding	synaptonemal complex central element protein 3 [Source:MGI Symbol;Acc:MGI:1922709]	-
ENSMUSG00000021974	1.6062	1.4396	1.07918	1.37499	0.269382	Fgf9	14	58070547	58112720	+	4649	protein_coding	fibroblast growth factor 9 [Source:MGI Symbol;Acc:MGI:104723]	-
ENSMUSG00000026679	1.03243	1.14028	1.94182	1.37151	0.496837	Enkur	2	21180731	21205365	-	1561	protein_coding	enkurin, TRPC channel interacting protein [Source:MGI Symbol;Acc:MGI:1918483]	-
ENSMUSG00000020123	1.50902	1.17332	1.42888	1.3704	0.175322	Avpr1a	10	122448499	122453452	+	2670	protein_coding	arginine vasopressin receptor 1A [Source:MGI Symbol;Acc:MGI:1859216]	-
ENSMUSG00000050158	1.34864	0.595807	2.15935	1.36793	0.781949	Olfr165	16	19406244	19423134	-	1912	protein_coding	olfactory receptor 165 [Source:MGI Symbol;Acc:MGI:3029999]	-
ENSMUSG00000090329	2.27281	0.821527	1.00503	1.36646	0.790269	Gm17160	13	102762435	102764785	+	260	antisense	predicted gene 17160 [Source:MGI Symbol;Acc:MGI:4937987]	-
ENSMUSG00000092072	1.62791	1.49369	0.974578	1.36539	0.345043	Gm4540	3	106034664	106035092	+	429	processed_pseudogene	predicted gene 4540 [Source:MGI Symbol;Acc:MGI:3782724]	-
ENSMUSG00000111857	1.269	1.96218	0.86417	1.36512	0.555278	1190001M18Rik	11	82974316	82975585	-	1270	lincRNA	RIKEN cDNA 1190001M18 gene [Source:MGI Symbol;Acc:MGI:1916174]	-
ENSMUSG00000061576	1.07468	1.63192	1.38411	1.36357	0.279187	Dpp6	5	26817203	27727505	+	12347	protein_coding	dipeptidylpeptidase 6 [Source:MGI Symbol;Acc:MGI:94921]	-
ENSMUSG00000026222	0.98825	2.08245	1.01674	1.36248	0.623675	Sp100	1	85649988	85709998	+	7556	protein_coding	nuclear antigen Sp100 [Source:MGI Symbol;Acc:MGI:109561]	SAND
ENSMUSG00000025723	1.62585	1.79569	0.659038	1.36019	0.613127	Nmb	7	80902227	80905076	-	793	protein_coding	neuromedin B [Source:MGI Symbol;Acc:MGI:1915289]	-
ENSMUSG00000082693	0.583923	0.257967	3.21902	1.35364	1.62367	Gm15190	X	159584783	159585058	-	276	processed_pseudogene	predicted gene 15190 [Source:MGI Symbol;Acc:MGI:3705630]	-
ENSMUSG00000044548	0.714185	2.06346	1.2784	1.35202	0.677645	Dact1	12	71309884	71320107	+	3761	protein_coding	dishevelled-binding antagonist of beta-catenin 1 [Source:MGI Symbol;Acc:MGI:1891740]	-
ENSMUSG00000111291	1.22093	1.38279	1.44692	1.35021	0.116461	Gm48604	9	44290044	44292463	-	2420	lincRNA	predicted gene, 48604 [Source:MGI Symbol;Acc:MGI:6098186]	-
ENSMUSG00000040328	0.461785	3.42107	0.161266	1.34804	1.80157	Olfr56	11	48978889	49135387	+	4537	protein_coding	olfactory receptor 56 [Source:MGI Symbol;Acc:MGI:1333785]	-
ENSMUSG00000020723	1.29231	1.43394	1.31568	1.34731	0.0759277	Cacng4	11	107732357	107794557	-	3575	protein_coding	calcium channel, voltage-dependent, gamma subunit 4 [Source:MGI Symbol;Acc:MGI:1859167]	-
ENSMUSG00000085227	1.08325	2.3928	0.546426	1.34082	0.949753	6330418K02Rik	5	138264043	138266661	+	1339	antisense	RIKEN cDNA 6330418K02 gene [Source:MGI Symbol;Acc:MGI:3697416]	-
ENSMUSG00000036169	1.02555	1.59908	1.37917	1.3346	0.289348	Sostdc1	12	36314139	36318452	+	1781	protein_coding	sclerostin domain containing 1 [Source:MGI Symbol;Acc:MGI:1913292]	-
ENSMUSG00000020176	1.14665	1.30037	1.5525	1.33317	0.204906	Grb10	11	11930508	12038683	-	9089	protein_coding	growth factor receptor bound protein 10 [Source:MGI Symbol;Acc:MGI:103232]	-
ENSMUSG00000024500	1.52333	1.39361	1.0754	1.33078	0.23048	Ppp2r2b	18	42637432	43059471	-	3985	protein_coding	protein phosphatase 2, regulatory subunit B, beta [Source:MGI Symbol;Acc:MGI:1920180]	-
ENSMUSG00000052658	2.31058	0.765581	0.913175	1.32978	0.852598	5830454E08Rik	9	120577331	120578074	+	744	lincRNA	RIKEN cDNA 5830454E08 gene [Source:MGI Symbol;Acc:MGI:1923350]	-
ENSMUSG00000039873	0.900647	1.89583	1.18542	1.3273	0.512537	Neurl2	2	164830732	164833456	-	1014	protein_coding	neuralized E3 ubiquitin protein ligase 2 [Source:MGI Symbol;Acc:MGI:3043305]	-
ENSMUSG00000034161	0.74947	1.38354	1.84882	1.32728	0.55183	Scx	15	76457452	76459458	+	2007	protein_coding	scleraxis [Source:MGI Symbol;Acc:MGI:102934]	bHLH
ENSMUSG00000086861	0.693671	2.45162	0.82479	1.32336	0.979296	Gm15325	13	111850316	111852622	-	697	lincRNA	predicted gene 15325 [Source:MGI Symbol;Acc:MGI:3705151]	-
ENSMUSG00000023411	1.24868	1.43428	1.28675	1.32323	0.0980314	Nfatc4	14	55823144	55833943	+	5808	protein_coding	nuclear factor of activated T cells, cytoplasmic, calcineurin dependent 4 [Source:MGI Symbol;Acc:MGI:1920431]	RHD
ENSMUSG00000081967	2.22678	0.922267	0.812358	1.32047	0.786808	Gm14017	2	121481129	121481514	+	386	processed_pseudogene	predicted gene 14017 [Source:MGI Symbol;Acc:MGI:3702155]	-
ENSMUSG00000021186	1.30591	1.08174	1.57292	1.32019	0.245901	Fbln5	12	101746565	101819055	-	6911	protein_coding	fibulin 5 [Source:MGI Symbol;Acc:MGI:1346091]	-
ENSMUSG00000031523	0.913995	1.53601	1.50447	1.31816	0.35037	Dlc1	8	36567751	36953143	-	14694	protein_coding	deleted in liver cancer 1 [Source:MGI Symbol;Acc:MGI:1354949]	-
ENSMUSG00000064427	3.95007	0	0	1.31669	2.28057	Gm22748	12	17546146	17546281	+	136	snoRNA	predicted gene, 22748 [Source:MGI Symbol;Acc:MGI:5452525]	-
ENSMUSG00000030346	1.04919	1.76037	1.14014	1.31657	0.387027	Rad51ap1	6	126923050	126939587	-	4813	protein_coding	RAD51 associated protein 1 [Source:MGI Symbol;Acc:MGI:1098224]	-
ENSMUSG00000031722	0.735904	2.61565	0.585748	1.31244	1.13112	Hp	8	109575128	109579172	-	1606	protein_coding	haptoglobin [Source:MGI Symbol;Acc:MGI:96211]	-
ENSMUSG00000027364	1.33221	1.8803	0.723753	1.31209	0.578534	Usp50	2	126709096	126783470	-	3105	protein_coding	ubiquitin specific peptidase 50 [Source:MGI Symbol;Acc:MGI:1922333]	-
ENSMUSG00000092325	1.38859	1.95538	0.591005	1.31166	0.685435	Gm18284	15	81674260	81674878	-	619	processed_pseudogene	predicted gene, 18284 [Source:MGI Symbol;Acc:MGI:5010469]	-
ENSMUSG00000089636	1.69097	0.344789	1.89813	1.3113	0.843404	1700058P15Rik	7	19258492	19259739	+	413	antisense	RIKEN cDNA 1700058P15 gene [Source:MGI Symbol;Acc:MGI:1920627]	-
ENSMUSG00000097514	0.852714	1.27755	1.80337	1.31121	0.476222	Gm17619	2	170192449	170194053	-	1449	lincRNA	predicted gene, 17619 [Source:MGI Symbol;Acc:MGI:4937253]	-
ENSMUSG00000042873	1.45092	1.18808	1.29463	1.31121	0.132202	Lhfpl4	6	113168090	113195384	-	5813	protein_coding	lipoma HMGIC fusion partner-like protein 4 [Source:MGI Symbol;Acc:MGI:3057108]	-
ENSMUSG00000082394	0.364622	2.73842	0.827674	1.31024	1.25833	Gm4596	3	116528137	116528578	-	442	processed_pseudogene	predicted gene 4596 [Source:MGI Symbol;Acc:MGI:3782779]	-
ENSMUSG00000041481	0.689057	2.46913	0.76965	1.30928	1.00527	Serpina3g	12	104236245	104241939	+	2105	protein_coding	serine (or cysteine) peptidase inhibitor, clade A, member 3G [Source:MGI Symbol;Acc:MGI:105046]	-
ENSMUSG00000046618	1.23253	1.39105	1.30209	1.30856	0.0794597	Olfml2a	2	38931978	38963753	+	5579	protein_coding	olfactomedin-like 2A [Source:MGI Symbol;Acc:MGI:2444741]	-
ENSMUSG00000026158	1.07323	1.60678	1.23742	1.30581	0.273274	Ogfrl1	1	23366424	23397772	-	8109	protein_coding	opioid growth factor receptor-like 1 [Source:MGI Symbol;Acc:MGI:1917405]	-
ENSMUSG00000055407	1.26202	1.28364	1.36479	1.30348	0.0541829	Map6	7	99267447	99337137	+	9152	protein_coding	microtubule-associated protein 6 [Source:MGI Symbol;Acc:MGI:1201690]	-
ENSMUSG00000020774	1.23611	1.59044	1.07964	1.30206	0.261707	Aspa	11	73304992	73329596	-	5954	protein_coding	aspartoacylase [Source:MGI Symbol;Acc:MGI:87914]	-
ENSMUSG00000043068	1.04391	0.904621	1.95298	1.3005	0.569337	Fam89a	8	124740257	124751832	-	1338	protein_coding	family with sequence similarity 89, member A [Source:MGI Symbol;Acc:MGI:1916877]	-
ENSMUSG00000020325	1.29633	1.42689	1.17562	1.29962	0.125667	Fstl3	10	79777272	79782630	+	2445	protein_coding	follistatin-like 3 [Source:MGI Symbol;Acc:MGI:1890391]	-
ENSMUSG00000106917	1.64826	1.29453	0.950213	1.29767	0.349032	Gm7832	5	91760696	91761575	-	880	processed_pseudogene	predicted gene 7832 [Source:MGI Symbol;Acc:MGI:3779767]	-
ENSMUSG00000093793	3.88344	0	0	1.29448	2.24211	Gm24091	4	130766331	130766413	+	83	snoRNA	predicted gene, 24091 [Source:MGI Symbol;Acc:MGI:5453868]	-
ENSMUSG00000017314	1.17343	1.2886	1.41336	1.2918	0.119995	Mpp2	11	102057015	102088515	-	4807	protein_coding	membrane protein, palmitoylated 2 (MAGUK p55 subfamily member 2) [Source:MGI Symbol;Acc:MGI:1858257]	-
ENSMUSG00000030761	0.940713	1.59587	1.33613	1.2909	0.329911	Myo7a	7	98051060	98119524	-	8566	protein_coding	myosin VIIA [Source:MGI Symbol;Acc:MGI:104510]	-
ENSMUSG00000045545	1.25288	1.458	1.15939	1.29009	0.152743	Krt14	11	100203162	100207548	-	1758	protein_coding	keratin 14 [Source:MGI Symbol;Acc:MGI:96688]	-
ENSMUSG00000001493	0.843911	1.72565	1.29012	1.28656	0.44088	Meox1	11	101877510	101894374	-	2228	protein_coding	mesenchyme homeobox 1 [Source:MGI Symbol;Acc:MGI:103220]	Homeobox
ENSMUSG00000032420	1.13662	1.49814	1.22118	1.28532	0.189101	Nt5e	9	88327197	88372092	+	8602	protein_coding	5' nucleotidase, ecto [Source:MGI Symbol;Acc:MGI:99782]	-
ENSMUSG00000086119	1.4527	1.23907	1.16137	1.28438	0.150854	Gm2415	9	118890075	118926455	-	3735	antisense	predicted gene 2415 [Source:MGI Symbol;Acc:MGI:3780582]	-
ENSMUSG00000031780	1.98579	1.66223	0.203353	1.28379	0.949572	Ccl17	8	94810453	94812036	+	514	protein_coding	chemokine (C-C motif) ligand 17 [Source:MGI Symbol;Acc:MGI:1329039]	-
ENSMUSG00000113467	1.81227	1.02938	1.00745	1.28304	0.458463	Gm46350	12	55066503	55066917	-	415	processed_pseudogene	predicted gene, 46350 [Source:MGI Symbol;Acc:MGI:5825987]	-
ENSMUSG00000020886	1.21218	1.09074	1.5421	1.28167	0.233566	Dlg4	11	70016942	70047522	+	13251	protein_coding	discs large MAGUK scaffold protein 4 [Source:MGI Symbol;Acc:MGI:1277959]	-
ENSMUSG00000027217	1.24199	1.42833	1.1699	1.28007	0.133362	Tspan18	2	93201760	93334505	-	8175	protein_coding	tetraspanin 18 [Source:MGI Symbol;Acc:MGI:1917186]	-
ENSMUSG00000028931	1.24238	1.13602	1.4616	1.28	0.166021	Kcnab2	4	152390742	152477871	-	5578	protein_coding	potassium voltage-gated channel, shaker-related subfamily, beta member 2 [Source:MGI Symbol;Acc:MGI:109239]	-
ENSMUSG00000030376	0.95985	1.3398	1.53974	1.2798	0.294565	Slc8a2	7	16129826	16161063	+	5261	protein_coding	solute carrier family 8 (sodium/calcium exchanger), member 2 [Source:MGI Symbol;Acc:MGI:107996]	-
ENSMUSG00000065904	3.83721	0	0	1.27907	2.21541	Gm26109	18	34942644	34942713	-	70	snoRNA	predicted gene, 26109 [Source:MGI Symbol;Acc:MGI:5455886]	-
ENSMUSG00000029875	1.04663	1.3154	1.47463	1.27889	0.216326	Ccdc184	15	98167158	98170134	+	2977	protein_coding	coiled-coil domain containing 184 [Source:MGI Symbol;Acc:MGI:2146066]	-
ENSMUSG00000097804	1.04607	2.28087	0.492416	1.27312	0.915591	Gm16685	3	7612705	7690001	+	1592	antisense	predicted gene, 16685 [Source:MGI Symbol;Acc:MGI:4439609]	-
ENSMUSG00000037921	0.66811	2.1891	0.956888	1.27137	0.80779	Ddx60	8	61928087	62038244	+	8684	protein_coding	DEAD (Asp-Glu-Ala-Asp) box polypeptide 60 [Source:MGI Symbol;Acc:MGI:2384570]	-
ENSMUSG00000040621	1.51205	0.830226	1.47098	1.27108	0.382347	Gemin8	X	166170454	166190512	+	2487	protein_coding	gem nuclear organelle associated protein 8 [Source:MGI Symbol;Acc:MGI:2384300]	-
ENSMUSG00000018809	1.32782	0.937478	1.54528	1.27019	0.30797	Smyd4	11	75348433	75405705	+	4329	protein_coding	SET and MYND domain containing 4 [Source:MGI Symbol;Acc:MGI:2442796]	-
ENSMUSG00000029061	1.1938	1.09537	1.51872	1.2693	0.221541	Mmp23	4	155650655	155653384	-	2340	protein_coding	matrix metallopeptidase 23 [Source:MGI Symbol;Acc:MGI:1347361]	-
ENSMUSG00000050174	0.736781	1.78316	1.27772	1.26589	0.523289	Nudt6	3	37404910	37420211	-	1677	protein_coding	nudix (nucleoside diphosphate linked moiety X)-type motif 6 [Source:MGI Symbol;Acc:MGI:2387618]	-
ENSMUSG00000046082	0.882627	0.663934	2.25106	1.26587	0.860175	Tmem174	13	98634978	98637410	-	2252	protein_coding	transmembrane protein 174 [Source:MGI Symbol;Acc:MGI:1915594]	-
ENSMUSG00000020312	1.29699	1.35155	1.14617	1.2649	0.106379	Shc2	10	79618051	79637918	-	5426	protein_coding	SHC (Src homology 2 domain containing) transforming protein 2 [Source:MGI Symbol;Acc:MGI:106180]	-
ENSMUSG00000031673	0.844669	1.33538	1.6141	1.26472	0.389554	Cdh11	8	102632095	102785642	-	8904	protein_coding	cadherin 11 [Source:MGI Symbol;Acc:MGI:99217]	-
ENSMUSG00000032172	1.47153	0.988504	1.33351	1.26451	0.248795	Olfm2	9	20667690	20746349	-	2665	protein_coding	olfactomedin 2 [Source:MGI Symbol;Acc:MGI:3045350]	-
ENSMUSG00000023011	1.11132	1.08618	1.59457	1.26402	0.286535	Faim2	15	99497012	99528165	-	12520	protein_coding	Fas apoptotic inhibitory molecule 2 [Source:MGI Symbol;Acc:MGI:1919643]	-
ENSMUSG00000062704	1.58335	2.0985	0.110025	1.26396	1.032	9430002A10Rik	8	88174560	88175034	+	475	lincRNA	RIKEN cDNA 9430002A10 gene [Source:MGI Symbol;Acc:MGI:1924515]	-
ENSMUSG00000031872	1.01476	1.8136	0.957284	1.26188	0.478664	Bean1	8	104170442	104219122	+	3494	protein_coding	brain expressed, associated with Nedd4, 1 [Source:MGI Symbol;Acc:MGI:1929597]	-
ENSMUSG00000028641	0.879984	1.36992	1.53551	1.26181	0.340875	P3h1	4	119232915	119248975	+	3846	protein_coding	prolyl 3-hydroxylase 1 [Source:MGI Symbol;Acc:MGI:1888921]	-
ENSMUSG00000103469	2.35679	1.0565	0.37089	1.26139	1.00868	Gm9910	11	105943704	105945253	+	1550	TEC	predicted gene 9910 [Source:MGI Symbol;Acc:MGI:3642577]	-
ENSMUSG00000035279	0.948017	1.10134	1.73067	1.26001	0.414753	Ssc5d	7	4925785	4944826	+	4590	protein_coding	scavenger receptor cysteine rich family, 5 domains [Source:MGI Symbol;Acc:MGI:3606211]	-
ENSMUSG00000078234	1.33494	1.05791	1.35893	1.25059	0.167299	Klhdc7a	4	139960220	139968026	-	7807	protein_coding	kelch domain containing 7A [Source:MGI Symbol;Acc:MGI:2444612]	-
ENSMUSG00000031409	1.35026	1.08652	1.31358	1.25012	0.142863	Tceal6	X	135208687	135210687	-	1114	protein_coding	transcription elongation factor A (SII)-like 6 [Source:MGI Symbol;Acc:MGI:1923939]	-
ENSMUSG00000042505	1.14928	1.48127	1.11806	1.24954	0.201295	Sdhaf3	6	6956004	7042979	+	5095	protein_coding	succinate dehydrogenase complex assembly factor 3 [Source:MGI Symbol;Acc:MGI:1913288]	-
ENSMUSG00000092827	0	3.74732	0	1.24911	2.16351	Mir3091	2	180257536	180257611	+	76	miRNA	microRNA 3091 [Source:MGI Symbol;Acc:MGI:4834305]	-
ENSMUSG00000064390	0	3.00841	0.736081	1.24816	1.56822	Rnu73b	3	86140618	86140688	-	71	snoRNA	U73B small nuclear RNA [Source:MGI Symbol;Acc:MGI:1321387]	-
ENSMUSG00000035104	1.01505	1.49759	1.22969	1.24744	0.24176	Eva1a	6	82041043	82093099	+	2805	protein_coding	eva-1 homolog A (C. elegans) [Source:MGI Symbol;Acc:MGI:2385247]	-
ENSMUSG00000049588	1.13372	1.19436	1.41401	1.24736	0.14747	Ccdc69	11	55049731	55078131	-	1848	protein_coding	coiled-coil domain containing 69 [Source:MGI Symbol;Acc:MGI:1196234]	-
ENSMUSG00000040998	1.25057	0.991629	1.49735	1.24652	0.252885	Npnt	3	132881745	132950291	-	5026	protein_coding	nephronectin [Source:MGI Symbol;Acc:MGI:2148811]	-
ENSMUSG00000020704	1.28507	0.884978	1.56883	1.24629	0.343572	Asic2	11	80880169	81968457	-	4264	protein_coding	acid-sensing (proton-gated) ion channel 2 [Source:MGI Symbol;Acc:MGI:1100867]	-
ENSMUSG00000039497	0.636453	1.60126	1.50069	1.24613	0.530389	Dse	10	34151393	34207715	-	4980	protein_coding	dermatan sulfate epimerase [Source:MGI Symbol;Acc:MGI:2443455]	-
ENSMUSG00000087249	1.04515	1.2005	1.49126	1.24564	0.226449	Gm16062	11	59810080	59818491	+	771	antisense	predicted gene 16062 [Source:MGI Symbol;Acc:MGI:3802162]	-
ENSMUSG00000059089	0.470486	2.38086	0.873803	1.24172	1.00693	Fcgr4	1	171018920	171029761	+	1256	protein_coding	Fc receptor, IgG, low affinity IV [Source:MGI Symbol;Acc:MGI:2179523]	-
ENSMUSG00000022099	1.07398	1.26363	1.38597	1.24119	0.1572	Dmtn	14	70601263	70636048	-	9804	protein_coding	dematin actin binding protein [Source:MGI Symbol;Acc:MGI:99670]	-
ENSMUSG00000097503	1.08862	2.0701	0.552547	1.23709	0.769595	3110045C21Rik	1	169969409	169972396	+	1135	antisense	RIKEN cDNA 3110045C21 gene [Source:MGI Symbol;Acc:MGI:1914553]	-
ENSMUSG00000096205	1.9654	1.73656	0	1.23399	1.07477	Gm22068	11	87426716	87426879	+	164	snRNA	predicted gene, 22068 [Source:MGI Symbol;Acc:MGI:5451845]	-
ENSMUSG00000079363	0.551977	2.92625	0.223162	1.2338	1.4749	Gbp4	5	105115767	105139586	-	7494	protein_coding	guanylate binding protein 4 [Source:MGI Symbol;Acc:MGI:97072]	-
ENSMUSG00000096852	1.5784	1.19277	0.929397	1.23352	0.326415	Cyp2d12	15	82555072	82560403	+	3880	protein_coding	cytochrome P450, family 2, subfamily d, polypeptide 12 [Source:MGI Symbol;Acc:MGI:88604]	-
ENSMUSG00000104784	0.925285	1.44274	1.32375	1.23059	0.271013	Gm42984	5	44226587	44243548	+	987	antisense	predicted gene 42984 [Source:MGI Symbol;Acc:MGI:5663121]	-
ENSMUSG00000050014	0.739385	2.29674	0.651867	1.22933	0.92544	Apol10b	15	77583819	77596125	-	2325	protein_coding	apolipoprotein L 10B [Source:MGI Symbol;Acc:MGI:3043522]	-
ENSMUSG00000086782	0.936313	1.55118	1.19553	1.22767	0.308689	E130102H24Rik	4	101346531	101356735	-	918	lincRNA	RIKEN cDNA E130102H24 gene [Source:MGI Symbol;Acc:MGI:1925116]	-
ENSMUSG00000033356	1.24059	1.16826	1.27042	1.22642	0.052531	Pus7l	15	94522688	94543547	-	3291	protein_coding	pseudouridylate synthase 7-like [Source:MGI Symbol;Acc:MGI:1926145]	-
ENSMUSG00000112332	1.42307	1.10021	1.15368	1.22565	0.173048	4930466K18Rik	10	53614369	53615274	+	906	TEC	RIKEN cDNA 4930466K18 gene [Source:MGI Symbol;Acc:MGI:1922219]	-
ENSMUSG00000062980	0.746215	1.20399	1.72333	1.22451	0.488881	Cped1	6	21985916	22256404	+	8279	protein_coding	cadherin-like and PC-esterase domain containing 1 [Source:MGI Symbol;Acc:MGI:2444814]	-
ENSMUSG00000051048	1.3366	0.885729	1.45033	1.22422	0.298604	P4ha3	7	100285520	100319699	+	3135	protein_coding	procollagen-proline, 2-oxoglutarate 4-dioxygenase (proline 4-hydroxylase), alpha polypeptide III [Source:MGI Symbol;Acc:MGI:2444049]	-
ENSMUSG00000006675	1.29814	1.04328	1.33005	1.22382	0.157171	P4htm	9	108578862	108597667	-	3890	protein_coding	prolyl 4-hydroxylase, transmembrane (endoplasmic reticulum) [Source:MGI Symbol;Acc:MGI:1921693]	-
ENSMUSG00000093483	1.81337	0.901253	0.955559	1.22339	0.511653	AA465934	11	83291699	83294632	+	711	processed_transcript	expressed sequence AA465934 [Source:MGI Symbol;Acc:MGI:2671018]	-
ENSMUSG00000001802	1.05156	1.27249	1.34546	1.22317	0.153033	Lrp3	7	35200027	35215498	-	4700	protein_coding	low density lipoprotein receptor-related protein 3 [Source:MGI Symbol;Acc:MGI:3584516]	-
ENSMUSG00000042743	0.856877	1.22837	1.58214	1.22246	0.362668	Sgtb	13	104109741	104141735	+	3072	protein_coding	small glutamine-rich tetratricopeptide repeat (TPR)-containing, beta [Source:MGI Symbol;Acc:MGI:2444615]	-
ENSMUSG00000060063	1.28628	1.05294	1.32495	1.22139	0.147154	Alox5ap	5	149264767	149288153	+	1420	protein_coding	arachidonate 5-lipoxygenase activating protein [Source:MGI Symbol;Acc:MGI:107505]	-
ENSMUSG00000033788	1.17402	1.32515	1.15468	1.21795	0.0933412	Dysf	6	84008590	84211060	+	8328	protein_coding	dysferlin [Source:MGI Symbol;Acc:MGI:1349385]	-
ENSMUSG00000038457	0.985394	1.08082	1.58669	1.21764	0.323155	Tmem255b	8	13435189	13468473	+	1581	protein_coding	transmembrane protein 255B [Source:MGI Symbol;Acc:MGI:2685533]	-
ENSMUSG00000074553	1.7907	0.431509	1.42532	1.21584	0.703392	Eif1-ps1	14	40006220	40006549	+	330	processed_pseudogene	eukaryotic translation initiation factor 1, pseudogene 1 [Source:MGI Symbol;Acc:MGI:3642383]	-
ENSMUSG00000040430	1.06434	1.35679	1.22513	1.21542	0.146463	Pitpnc1	11	107207892	107470699	-	6612	protein_coding	phosphatidylinositol transfer protein, cytoplasmic 1 [Source:MGI Symbol;Acc:MGI:1919045]	-
ENSMUSG00000021631	1.05335	1.39606	1.19553	1.21498	0.172179	Mrps36-ps1	17	53866715	53867020	-	306	processed_pseudogene	mitichondrial ribosomal protein S36, pseudogene 1 [Source:MGI Symbol;Acc:MGI:3809201]	-
ENSMUSG00000024803	2.76975	0.161357	0.710641	1.21392	1.3751	Ankrd1	19	36111965	36119844	-	1765	protein_coding	ankyrin repeat domain 1 (cardiac muscle) [Source:MGI Symbol;Acc:MGI:1097717]	-
ENSMUSG00000029636	0.971857	1.21954	1.44836	1.21325	0.238314	Wasf3	5	146384985	146473615	+	5196	protein_coding	WAS protein family, member 3 [Source:MGI Symbol;Acc:MGI:2658986]	-
ENSMUSG00000086918	0.954254	1.54577	1.13463	1.21155	0.303166	4930429F24Rik	9	79793641	79803235	+	1520	lincRNA	RIKEN cDNA 4930429F24 gene [Source:MGI Symbol;Acc:MGI:1921883]	-
ENSMUSG00000065599	3.62979	0	0	1.20993	2.09566	Mir23b	13	63300484	63300557	+	74	miRNA	microRNA 23b [Source:MGI Symbol;Acc:MGI:2676898]	-
ENSMUSG00000034958	1.12927	1.28286	1.2163	1.20948	0.0770247	Atcay	10	81204508	81230833	-	3996	protein_coding	ataxia, cerebellar, Cayman type [Source:MGI Symbol;Acc:MGI:2448730]	-
ENSMUSG00000095753	0.146379	0.776011	2.70565	1.20935	1.33353	Igkv4-53	6	69648824	69649363	-	367	IG_V_gene	immunoglobulin kappa variable 4-53 [Source:MGI Symbol;Acc:MGI:2686266]	-
ENSMUSG00000099583	0.688179	0.969082	1.96661	1.20796	0.67186	Hist1h3d	13	23575763	23577011	+	1249	protein_coding	histone cluster 1, H3d [Source:MGI Symbol;Acc:MGI:2448322]	-
ENSMUSG00000063430	0.974069	0.817312	1.82364	1.20501	0.541454	Wscd2	5	113490333	113589725	+	15332	protein_coding	WSC domain containing 2 [Source:MGI Symbol;Acc:MGI:2445030]	-
ENSMUSG00000045284	1.24756	1.10902	1.25807	1.20488	0.083186	Dcaf12l1	X	44786570	44790197	-	3531	protein_coding	DDB1 and CUL4 associated factor 12-like 1 [Source:MGI Symbol;Acc:MGI:2444462]	-
ENSMUSG00000006576	0.843392	1.41587	1.35532	1.20486	0.314499	Slc4a3	1	75546266	75562172	+	8599	protein_coding	solute carrier family 4 (anion exchanger), member 3 [Source:MGI Symbol;Acc:MGI:109350]	-
ENSMUSG00000065202	0	3.1504	0.462493	1.2043	1.70116	Gm24615	9	70475484	70475596	+	113	snoRNA	predicted gene, 24615 [Source:MGI Symbol;Acc:MGI:5454392]	-
ENSMUSG00000038895	0.902965	1.31209	1.39703	1.20403	0.264166	Zfp653	9	22055411	22071376	-	4938	protein_coding	zinc finger protein 653 [Source:MGI Symbol;Acc:MGI:2442362]	zf-C2H2
ENSMUSG00000027004	1.29448	1.05578	1.25932	1.20319	0.12887	Frzb	2	80411970	80447625	-	3237	protein_coding	frizzled-related protein [Source:MGI Symbol;Acc:MGI:892032]	-
ENSMUSG00000106406	0	0	3.60426	1.20142	2.08092	Mir7682	1	151442393	151442450	+	58	miRNA	microRNA 7682 [Source:MGI Symbol;Acc:MGI:5562724]	-
ENSMUSG00000021694	1.59963	1.13442	0.86682	1.20029	0.37082	Ercc8	13	108158731	108195364	+	7657	protein_coding	excision repaiross-complementing rodent repair deficiency, complementation group 8 [Source:MGI Symbol;Acc:MGI:1919241]	-
ENSMUSG00000083163	2.61144	0.988875	0	1.2001	1.31847	Gm11429	11	83701291	83701434	+	144	unprocessed_pseudogene	predicted gene 11429 [Source:MGI Symbol;Acc:MGI:3649772]	-
ENSMUSG00000050556	0.963311	1.13418	1.50125	1.19958	0.274869	Kcnb1	2	167095969	167190155	-	11488	protein_coding	potassium voltage gated channel, Shab-related subfamily, member 1 [Source:MGI Symbol;Acc:MGI:96666]	-
ENSMUSG00000063317	1.32947	1.18849	1.07526	1.19774	0.127356	Usp31	7	121642021	121707253	-	10304	protein_coding	ubiquitin specific peptidase 31 [Source:MGI Symbol;Acc:MGI:1923429]	-
ENSMUSG00000078607	0.988338	1.26764	1.33368	1.19655	0.183318	1810010H24Rik	11	107025681	107030443	+	1685	protein_coding	RIKEN cDNA 1810010H24 gene [Source:MGI Symbol;Acc:MGI:1916316]	-
ENSMUSG00000025479	0.248939	2.54046	0.799183	1.1962	1.19624	Cyp2e1	7	140763739	140774987	+	2158	protein_coding	cytochrome P450, family 2, subfamily e, polypeptide 1 [Source:MGI Symbol;Acc:MGI:88607]	-
ENSMUSG00000028785	1.12148	1.12086	1.34142	1.19459	0.12716	Hpca	4	129111570	129122036	-	2922	protein_coding	hippocalcin [Source:MGI Symbol;Acc:MGI:1336200]	-
ENSMUSG00000031169	1.11023	0.901854	1.56785	1.19331	0.340683	Porcn	X	8193848	8206525	-	3000	protein_coding	porcupine O-acyltransferase [Source:MGI Symbol;Acc:MGI:1890212]	-
ENSMUSG00000039787	0.873382	1.15754	1.54483	1.19192	0.337043	Cercam	2	29869164	29882840	+	3383	protein_coding	cerebral endothelial cell adhesion molecule [Source:MGI Symbol;Acc:MGI:2139134]	-
ENSMUSG00000055733	1.04147	1.20464	1.32635	1.19082	0.14294	Nap1l3	X	122394565	122397401	-	2837	protein_coding	nucleosome assembly protein 1-like 3 [Source:MGI Symbol;Acc:MGI:1859565]	-
ENSMUSG00000038077	1.34641	1.12577	1.09007	1.18742	0.138847	Kcna6	6	126708329	126740674	-	5945	protein_coding	potassium voltage-gated channel, shaker-related, subfamily, member 6 [Source:MGI Symbol;Acc:MGI:96663]	-
ENSMUSG00000026121	0.935701	1.61217	1.01269	1.18685	0.37034	Sema4c	1	36548639	36558349	-	4593	protein_coding	sema domain, immunoglobulin domain (Ig), transmembrane domain (TM) and short cytoplasmic domain, (semaphorin) 4C [Source:MGI Symbol;Acc:MGI:109252]	-
ENSMUSG00000117187	1.05929	2.20617	0.294432	1.18663	0.962208	CT033749.1	17	74438285	74438639	-	355	processed_pseudogene	elongin B (Elob) pseudogene	-
ENSMUSG00000019874	1.24633	1.31006	1.00343	1.1866	0.161807	Fabp7	10	57784881	57788450	+	1250	protein_coding	fatty acid binding protein 7, brain [Source:MGI Symbol;Acc:MGI:101916]	-
ENSMUSG00000077354	0.400903	1.59401	1.56005	1.18499	0.679249	Gm26286	5	100831281	100831414	+	134	snoRNA	predicted gene, 26286 [Source:MGI Symbol;Acc:MGI:5456063]	-
ENSMUSG00000072964	1.01846	1.14215	1.39365	1.18475	0.191187	Bhlhb9	X	135797594	135891081	+	4800	protein_coding	basic helix-loop-helix domain containing, class B9 [Source:MGI Symbol;Acc:MGI:1917487]	-
ENSMUSG00000000901	0.657492	1.05081	1.84365	1.18398	0.604186	Mmp11	10	75923222	75936496	-	2778	protein_coding	matrix metallopeptidase 11 [Source:MGI Symbol;Acc:MGI:97008]	-
ENSMUSG00000104212	1.68316	1.85898	0	1.18071	1.0263	Gm37986	1	183414466	183414848	+	383	lincRNA	predicted gene, 37986 [Source:MGI Symbol;Acc:MGI:5611214]	-
ENSMUSG00000110659	0.751342	0.871316	1.9187	1.18045	0.642149	Gm45727	8	93238653	93251175	-	572	unprocessed_pseudogene	predicted gene 45727 [Source:MGI Symbol;Acc:MGI:5804842]	-
ENSMUSG00000086446	1.2468	1.07768	1.21294	1.17914	0.0894813	Prkag2os1	5	24902569	24906850	+	991	antisense	protein kinase, AMP-activated, gamma 2 non-catalytic subunit, opposite strand 1 [Source:MGI Symbol;Acc:MGI:1918411]	-
ENSMUSG00000090535	1.32101	2.13986	0.0713958	1.17742	1.04168	Gm8540	10	22040701	22048512	-	732	unprocessed_pseudogene	predicted gene 8540 [Source:MGI Symbol;Acc:MGI:3645422]	-
ENSMUSG00000093085	0	0	3.5312	1.17707	2.03874	Gm24325	6	48420769	48420842	+	74	miRNA	predicted gene, 24325 [Source:MGI Symbol;Acc:MGI:5454102]	-
ENSMUSG00000094910	0.984172	1.07057	1.47229	1.17568	0.26048	D430019H16Rik	12	105453856	105493095	+	5786	protein_coding	RIKEN cDNA D430019H16 gene [Source:MGI Symbol;Acc:MGI:2443127]	-
ENSMUSG00000028328	1.12996	0.775863	1.6158	1.17387	0.421684	Tmod1	4	46038935	46116032	+	3946	protein_coding	tropomodulin 1 [Source:MGI Symbol;Acc:MGI:98775]	-
ENSMUSG00000027297	1.10611	1.30749	1.10514	1.17292	0.116549	Ltk	2	119751320	119760431	-	3594	protein_coding	leukocyte tyrosine kinase [Source:MGI Symbol;Acc:MGI:96840]	-
ENSMUSG00000008734	0.939827	1.41475	1.16263	1.1724	0.237614	Gprc5b	7	118972047	118995211	-	4630	protein_coding	G protein-coupled receptor, family C, group 5, member B [Source:MGI Symbol;Acc:MGI:1927596]	-
ENSMUSG00000092563	0.774356	1.79601	0.941653	1.17067	0.54798	Gm3617	1	39314899	39315453	+	555	processed_pseudogene	predicted gene 3617 [Source:MGI Symbol;Acc:MGI:3781793]	-
ENSMUSG00000032952	1.34903	1.29809	0.862939	1.17002	0.267157	Ap4b1	3	103809520	103822025	+	2907	protein_coding	adaptor-related protein complex AP-4, beta 1 [Source:MGI Symbol;Acc:MGI:1337130]	-
ENSMUSG00000112441	1.08608	1.01294	1.40878	1.16927	0.210621	Gm48898	12	8291024	8293694	-	2671	lincRNA	predicted gene, 48898 [Source:MGI Symbol;Acc:MGI:6098663]	-
ENSMUSG00000027221	0.661489	1.16894	1.67706	1.16916	0.507783	Chst1	2	92599707	92615250	+	2680	protein_coding	carbohydrate (keratan sulfate Gal-6) sulfotransferase 1 [Source:MGI Symbol;Acc:MGI:1924219]	-
ENSMUSG00000029469	1.05786	1.19478	1.25285	1.1685	0.100116	Ift81	5	122550204	122614518	-	5840	protein_coding	intraflagellar transport 81 [Source:MGI Symbol;Acc:MGI:1098597]	-
ENSMUSG00000031563	1.18479	1.01241	1.30806	1.16842	0.148505	Wwc2	8	47823959	47990924	-	13784	protein_coding	WW, C2 and coiled-coil domain containing 2 [Source:MGI Symbol;Acc:MGI:1261872]	-
ENSMUSG00000086889	2.26534	0.714849	0.524716	1.1683	0.954808	Phf2os1	13	48871112	48875460	+	498	antisense	PHD finger protein 2, opposite strand 1 [Source:MGI Symbol;Acc:MGI:3645592]	-
ENSMUSG00000086096	1.22616	0.710974	1.56562	1.16758	0.430321	Gm12688	4	99653607	99654983	-	701	lincRNA	predicted gene 12688 [Source:MGI Symbol;Acc:MGI:3650434]	-
ENSMUSG00000049904	1.13061	1.49845	0.866585	1.16521	0.31735	Tmem17	11	22512088	22519234	+	1568	protein_coding	transmembrane protein 17 [Source:MGI Symbol;Acc:MGI:2144205]	-
ENSMUSG00000111088	0.985103	1.47969	1.02223	1.16234	0.275455	9430081H08Rik	9	44378633	44379450	-	818	TEC	RIKEN cDNA 9430081H08 gene [Source:MGI Symbol;Acc:MGI:1924680]	-
ENSMUSG00000027210	0.798476	1.29474	1.38867	1.16063	0.31713	Meis2	2	115863064	116065839	-	12043	protein_coding	Meis homeobox 2 [Source:MGI Symbol;Acc:MGI:108564]	Homeobox
ENSMUSG00000042842	0.664981	1.54233	1.27073	1.15935	0.449155	Serpinb6b	13	32965209	32979067	+	2262	protein_coding	serine (or cysteine) peptidase inhibitor, clade B, member 6b [Source:MGI Symbol;Acc:MGI:894688]	-
ENSMUSG00000027603	1.05335	1.04704	1.37699	1.15913	0.188702	Ggt7	2	155490379	155518237	-	3264	protein_coding	gamma-glutamyltransferase 7 [Source:MGI Symbol;Acc:MGI:1913385]	-
ENSMUSG00000042078	1.12017	1.17206	1.18151	1.15791	0.0330276	Svop	5	114026910	114091570	-	4556	protein_coding	SV2 related protein [Source:MGI Symbol;Acc:MGI:1915916]	-
ENSMUSG00000038168	0.93842	0.91845	1.61518	1.15735	0.39662	P3h2	16	25959288	26105784	-	3721	protein_coding	prolyl 3-hydroxylase 2 [Source:MGI Symbol;Acc:MGI:2146663]	-
ENSMUSG00000105081	1.42622	1.5752	0.462493	1.15464	0.604025	Gm43110	5	22472767	22472992	-	226	processed_pseudogene	predicted gene 43110 [Source:MGI Symbol;Acc:MGI:5663247]	-
ENSMUSG00000062444	1.25488	1.0522	1.15436	1.15381	0.101342	Ap3b2	7	81460399	81493925	-	6293	protein_coding	adaptor-related protein complex 3, beta 2 subunit [Source:MGI Symbol;Acc:MGI:1100869]	-
ENSMUSG00000030796	0.706855	1.48703	1.26616	1.15335	0.402135	Tead2	7	45215753	45233644	+	4788	protein_coding	TEA domain family member 2 [Source:MGI Symbol;Acc:MGI:104904]	TEA
ENSMUSG00000030172	0.957475	1.56217	0.937891	1.15251	0.354908	Erc1	6	119570796	119848167	-	16271	protein_coding	ELKS/RAB6-interacting/CAST family member 1 [Source:MGI Symbol;Acc:MGI:2151013]	-
ENSMUSG00000107066	0.868803	1.24742	1.33824	1.15149	0.248988	Gm4482	6	122792584	122793325	-	742	processed_pseudogene	predicted gene 4482 [Source:MGI Symbol;Acc:MGI:3782666]	-
ENSMUSG00000027878	1.07123	1.1226	1.26025	1.15136	0.097739	Notch2	3	98013527	98150361	+	10782	protein_coding	notch 2 [Source:MGI Symbol;Acc:MGI:97364]	-
ENSMUSG00000037474	1.19911	1.60482	0.648077	1.15067	0.480208	Dtl	1	191537356	191575544	-	13709	protein_coding	denticleless E3 ubiquitin protein ligase [Source:MGI Symbol;Acc:MGI:1924093]	-
ENSMUSG00000035877	1.17903	1.07397	1.19825	1.15042	0.066897	Zhx3	2	160748708	160872998	-	13259	protein_coding	zinc fingers and homeoboxes 3 [Source:MGI Symbol;Acc:MGI:2444772]	Homeobox
ENSMUSG00000049598	1.80118	0.757839	0.890035	1.14969	0.568071	Vsig8	1	172555938	172563717	+	1879	protein_coding	V-set and immunoglobulin domain containing 8 [Source:MGI Symbol;Acc:MGI:3642995]	-
ENSMUSG00000038151	1.25179	1.91429	0.281027	1.14904	0.821467	Prdm1	10	44437177	44528501	-	5579	protein_coding	PR domain containing 1, with ZNF domain [Source:MGI Symbol;Acc:MGI:99655]	zf-C2H2
ENSMUSG00000036062	0.958494	1.29034	1.18944	1.14609	0.170118	Phf24	4	42916660	42944752	+	7118	protein_coding	PHD finger protein 24 [Source:MGI Symbol;Acc:MGI:2140712]	-
ENSMUSG00000032564	1.00623	1.16529	1.26401	1.14518	0.130063	Cpne4	9	104547286	105034544	+	5499	protein_coding	copine IV [Source:MGI Symbol;Acc:MGI:1921270]	-
ENSMUSG00000042359	1.041	0.955169	1.43859	1.14492	0.257919	Osbpl6	2	76406508	76600647	+	10063	protein_coding	oxysterol binding protein-like 6 [Source:MGI Symbol;Acc:MGI:2139014]	-
ENSMUSG00000004113	1.15634	1.24609	1.03031	1.14424	0.108399	Cacna1b	2	24603887	24763152	-	9942	protein_coding	calcium channel, voltage-dependent, N type, alpha 1B subunit [Source:MGI Symbol;Acc:MGI:88296]	-
ENSMUSG00000077734	3.429	0	0	1.143	1.97973	Snord83b	15	80078498	80078591	-	94	snoRNA	small nucleolar RNA, C/D box 83B [Source:MGI Symbol;Acc:MGI:3819557]	-
ENSMUSG00000027204	0.88147	1.49114	1.05575	1.14279	0.314016	Fbn1	2	125300594	125507993	-	12128	protein_coding	fibrillin 1 [Source:MGI Symbol;Acc:MGI:95489]	-
ENSMUSG00000109724	1.01449	1.36523	1.04766	1.14246	0.193638	Gm18194	7	12795723	12799164	-	3442	transcribed_processed_pseudogene	predicted gene, 18194 [Source:MGI Symbol;Acc:MGI:5010379]	-
ENSMUSG00000031994	0.722025	1.34279	1.35951	1.14144	0.363322	Adamts8	9	30942562	30963838	+	4613	protein_coding	a disintegrin-like and metallopeptidase (reprolysin type) with thrombospondin type 1 motif, 8 [Source:MGI Symbol;Acc:MGI:1353468]	-
ENSMUSG00000098274	1.25175	1.106	1.06553	1.14109	0.097944	Rpl24	16	55966275	55971435	+	1030	protein_coding	ribosomal protein L24 [Source:MGI Symbol;Acc:MGI:1915443]	-
ENSMUSG00000044349	1.00873	1.26171	1.14692	1.13912	0.126673	Snhg11	2	158375638	158386145	+	8521	protein_coding	small nucleolar RNA host gene 11 [Source:MGI Symbol;Acc:MGI:2441845]	-
ENSMUSG00000020785	1.02312	1.2414	1.14953	1.13802	0.109595	Camkk1	11	73019008	73042073	+	3728	protein_coding	calcium/calmodulin-dependent protein kinase kinase 1, alpha [Source:MGI Symbol;Acc:MGI:1891766]	-
ENSMUSG00000027339	0.877954	1.14579	1.3901	1.13795	0.256164	Rassf2	2	131989415	132030258	-	11993	protein_coding	Ras association (RalGDS/AF-6) domain family member 2 [Source:MGI Symbol;Acc:MGI:2442060]	-
ENSMUSG00000061451	1.20696	0.814634	1.39162	1.13774	0.294654	Tmem151a	19	5070859	5085531	-	4807	protein_coding	transmembrane protein 151A [Source:MGI Symbol;Acc:MGI:2147713]	-
ENSMUSG00000054737	1.1432	1.2295	1.03922	1.1373	0.0952759	Zfp182	X	21028939	21062316	-	5733	protein_coding	zinc finger protein 182 [Source:MGI Symbol;Acc:MGI:2442220]	zf-C2H2
ENSMUSG00000020900	1.10442	1.04845	1.25432	1.13573	0.106449	Myh10	11	68691559	68816632	+	10458	protein_coding	myosin, heavy polypeptide 10, non-muscle [Source:MGI Symbol;Acc:MGI:1930780]	-
ENSMUSG00000112545	1.36613	0.905298	1.13358	1.135	0.230418	1300014J16Rik	12	80115863	80117199	+	1337	lincRNA	RIKEN cDNA 1300014J16 gene [Source:MGI Symbol;Acc:MGI:1921410]	-
ENSMUSG00000074766	0.67038	1.20066	1.53348	1.13484	0.435299	Ism1	2	139678178	139758581	+	2965	protein_coding	isthmin 1, angiogenesis inhibitor [Source:MGI Symbol;Acc:MGI:2442963]	-
ENSMUSG00000078651	1.183	1.00793	1.21252	1.13448	0.110589	Aoc2	11	101325063	101329702	+	2543	protein_coding	amine oxidase, copper containing 2 (retina-specific) [Source:MGI Symbol;Acc:MGI:2668431]	-
ENSMUSG00000027398	0.73243	2.05346	0.602914	1.1296	0.8027	Il1b	2	129364570	129371139	-	1907	protein_coding	interleukin 1 beta [Source:MGI Symbol;Acc:MGI:96543]	-
ENSMUSG00000004098	0.970433	1.1816	1.23574	1.12926	0.140183	Col5a3	9	20770050	20815067	-	6809	protein_coding	collagen, type V, alpha 3 [Source:MGI Symbol;Acc:MGI:1858212]	-
ENSMUSG00000112096	1.06564	1.16311	1.15866	1.12914	0.0550334	A430103D13Rik	12	76344525	76345381	-	857	TEC	RIKEN cDNA A430103D13 gene [Source:MGI Symbol;Acc:MGI:1925025]	-
ENSMUSG00000043670	0.955826	0.914913	1.51533	1.12869	0.335466	Diras1	10	81019589	81025662	-	3035	protein_coding	DIRAS family, GTP-binding RAS-like 1 [Source:MGI Symbol;Acc:MGI:2183442]	-
ENSMUSG00000027313	0.820418	1.95721	0.606581	1.12807	0.725974	Chac1	2	119351229	119354381	+	1637	protein_coding	ChaC, cation transport regulator 1 [Source:MGI Symbol;Acc:MGI:1916315]	-
ENSMUSG00000042109	0.999352	0.877859	1.50353	1.12691	0.331767	Csdc2	15	81936759	81950941	+	4623	protein_coding	cold shock domain containing C2, RNA binding [Source:MGI Symbol;Acc:MGI:2146027]	CSD
ENSMUSG00000077704	0.488372	1.94179	0.950213	1.12679	0.742625	Snord89	1	39548745	39548854	-	110	snoRNA	small nucleolar RNA, C/D box 89 [Source:MGI Symbol;Acc:MGI:3819562]	-
ENSMUSG00000108437	1.0331	0	2.34508	1.12606	1.1753	Gm19366	7	128013029	128013184	-	156	processed_pseudogene	predicted gene, 19366 [Source:MGI Symbol;Acc:MGI:5011551]	-
ENSMUSG00000105189	0.604739	2.67163	0.098052	1.12481	1.36333	Gm7774	5	126025941	126026473	-	533	processed_pseudogene	predicted gene 7774 [Source:MGI Symbol;Acc:MGI:3646056]	-
ENSMUSG00000058331	1.02477	0.996001	1.35141	1.12406	0.197411	Zfp85	13	67747800	67755228	-	2359	protein_coding	zinc finger protein 85 [Source:MGI Symbol;Acc:MGI:107767]	zf-C2H2
ENSMUSG00000049555	0.902873	1.08156	1.38509	1.12317	0.243786	Tmie	9	110865711	110880113	-	3094	protein_coding	transmembrane inner ear [Source:MGI Symbol;Acc:MGI:2159400]	-
ENSMUSG00000026482	1.07333	1.20606	1.08957	1.12299	0.0724015	Rgl1	1	152516760	152766351	-	6907	protein_coding	ral guanine nucleotide dissociation stimulator,-like 1 [Source:MGI Symbol;Acc:MGI:107484]	-
ENSMUSG00000052146	1.23203	1.29397	0.83673	1.12091	0.248046	Rps10	17	27630418	27636669	-	2311	protein_coding	ribosomal protein S10 [Source:MGI Symbol;Acc:MGI:1914347]	-
ENSMUSG00000040907	0.964777	1.15916	1.23681	1.12025	0.140128	Atp1a3	7	24978167	25005958	-	5958	protein_coding	ATPase, Na+/K+ transporting, alpha 3 polypeptide [Source:MGI Symbol;Acc:MGI:88107]	-
ENSMUSG00000030664	0.895349	0.847607	1.61762	1.12019	0.431449	Sox6os	7	116031979	116032550	+	420	antisense	SRY (sex determining region Y)-box 6, opposite strand [Source:MGI Symbol;Acc:MGI:1915719]	-
ENSMUSG00000032035	1.09014	0.907208	1.36265	1.12	0.229186	Ets1	9	32636221	32757820	+	8476	protein_coding	E26 avian leukemia oncogene 1, 5' domain [Source:MGI Symbol;Acc:MGI:95455]	ETS
ENSMUSG00000088532	3.35756	0	0	1.11919	1.93849	Gm22706	4	44081289	44081400	-	112	snRNA	predicted gene, 22706 [Source:MGI Symbol;Acc:MGI:5452483]	-
ENSMUSG00000050721	0.861937	1.30923	1.1777	1.11629	0.229883	Plekho2	9	65552698	65580040	-	5547	protein_coding	pleckstrin homology domain containing, family O member 2 [Source:MGI Symbol;Acc:MGI:2143132]	-
ENSMUSG00000091475	1.19468	1.53059	0.619857	1.11505	0.460562	2810468N07Rik	17	25570811	25575043	+	1349	processed_transcript	RIKEN cDNA 2810468N07 gene [Source:MGI Symbol;Acc:MGI:1920084]	-
ENSMUSG00000074671	1.11919	1.06613	1.15684	1.11405	0.0455697	Tspyl3	2	153222370	153225441	-	3072	protein_coding	TSPY-like 3 [Source:MGI Symbol;Acc:MGI:2139328]	-
ENSMUSG00000022639	0.815172	1.14125	1.38501	1.11381	0.285908	Dubr	16	50719294	50732773	-	4679	lincRNA	Dppa2 upstream binding RNA [Source:MGI Symbol;Acc:MGI:1915440]	-
ENSMUSG00000032890	1.07819	1.03601	1.22591	1.11337	0.0997163	Rims3	4	120854816	120896579	+	7972	protein_coding	regulating synaptic membrane exocytosis 3 [Source:MGI Symbol;Acc:MGI:2443331]	-
ENSMUSG00000022208	1.23199	0.886964	1.22072	1.11323	0.19603	Jph4	14	55106826	55116935	-	7064	protein_coding	junctophilin 4 [Source:MGI Symbol;Acc:MGI:2443113]	-
ENSMUSG00000062542	1.01258	1.07362	1.24777	1.11132	0.12204	Syt9	7	107370728	107548656	+	3979	protein_coding	synaptotagmin IX [Source:MGI Symbol;Acc:MGI:1926373]	-
ENSMUSG00000022579	1.13584	1.25449	0.941284	1.11054	0.158126	Gpihbp1	15	75596628	75599481	+	2554	protein_coding	GPI-anchored HDL-binding protein 1 [Source:MGI Symbol;Acc:MGI:1915703]	-
ENSMUSG00000030806	0.850228	1.33443	1.14275	1.10913	0.243843	Stx1b	7	127803900	127824549	-	4802	protein_coding	syntaxin 1B [Source:MGI Symbol;Acc:MGI:1930705]	-
ENSMUSG00000027457	0.970408	1.2499	1.10361	1.10797	0.139797	Snph	2	151590549	151632593	-	7861	protein_coding	syntaphilin [Source:MGI Symbol;Acc:MGI:2139270]	-
ENSMUSG00000033126	1.23442	1.02409	1.06339	1.1073	0.111833	Ybey	10	76459567	76469114	-	5701	protein_coding	ybeY metallopeptidase [Source:MGI Symbol;Acc:MGI:2656825]	-
ENSMUSG00000067235	0.778386	1.22813	1.31015	1.10556	0.28629	H2-Q10	17	35470089	35474563	+	4348	protein_coding	histocompatibility 2, Q region locus 10 [Source:MGI Symbol;Acc:MGI:95929]	-
ENSMUSG00000039929	1.27251	1.33878	0.701928	1.10441	0.350129	Urb1	16	90751527	90810413	-	8190	protein_coding	URB1 ribosome biogenesis 1 homolog (S. cerevisiae) [Source:MGI Symbol;Acc:MGI:2146468]	-
ENSMUSG00000006678	0.8412	1.44612	1.0259	1.10441	0.310005	Pola1	X	93304767	93632155	-	8813	protein_coding	polymerase (DNA directed), alpha 1 [Source:MGI Symbol;Acc:MGI:99660]	-
ENSMUSG00000053519	1.36902	1.10244	0.834502	1.10199	0.267258	Kcnip1	11	33629339	33993152	-	6200	protein_coding	Kv channel-interacting protein 1 [Source:MGI Symbol;Acc:MGI:1917607]	-
ENSMUSG00000065676	0	1.03187	2.27225	1.10137	1.13772	Snord42b	11	78183056	78183124	-	69	snoRNA	small nucleolar RNA, C/D box 42B [Source:MGI Symbol;Acc:MGI:3819533]	-
ENSMUSG00000073555	0.324966	2.88026	0.0987934	1.10134	1.54474	Gm4951	18	60212080	60247820	+	2645	protein_coding	predicted gene 4951 [Source:MGI Symbol;Acc:MGI:3644953]	-
ENSMUSG00000030329	1.22479	0.699254	1.37483	1.09962	0.354752	Pianp	6	124996694	125003096	+	2851	protein_coding	PILR alpha associated neural protein [Source:MGI Symbol;Acc:MGI:2441908]	-
ENSMUSG00000042489	0.949424	1.53574	0.807271	1.09748	0.386145	Clspn	4	126556935	126593903	+	7186	protein_coding	claspin [Source:MGI Symbol;Acc:MGI:2445153]	-
ENSMUSG00000030519	1.19411	1.04266	1.05234	1.09637	0.084783	Apba2	7	64501706	64753878	+	3824	protein_coding	amyloid beta (A4) precursor protein-binding, family A, member 2 [Source:MGI Symbol;Acc:MGI:1261791]	-
ENSMUSG00000040564	1.2275	1.14837	0.913175	1.09635	0.16349	Apoc1	7	19689481	19692660	-	744	protein_coding	apolipoprotein C-I [Source:MGI Symbol;Acc:MGI:88053]	-
ENSMUSG00000028152	1.01059	1.11775	1.15996	1.0961	0.0770046	Tspan5	3	138742195	138907905	+	7389	protein_coding	tetraspanin 5 [Source:MGI Symbol;Acc:MGI:1928096]	-
ENSMUSG00000074695	3.04903	0	0.235413	1.09481	1.69649	Il22	10	118204942	118210047	+	1110	protein_coding	interleukin 22 [Source:MGI Symbol;Acc:MGI:1355307]	-
ENSMUSG00000091639	0.951515	1.36618	0.964238	1.09398	0.23582	Gm3756	9	31935446	31936800	-	1355	processed_pseudogene	predicted gene 3756 [Source:MGI Symbol;Acc:MGI:3781931]	-
ENSMUSG00000016024	1.0008	1.69486	0.584172	1.09328	0.561091	Lbp	2	158306493	158332852	+	4831	protein_coding	lipopolysaccharide binding protein [Source:MGI Symbol;Acc:MGI:1098776]	-
ENSMUSG00000028631	1.02796	0.990841	1.25979	1.09286	0.145748	Kcnq4	4	120696138	120748612	-	4024	protein_coding	potassium voltage-gated channel, subfamily Q, member 4 [Source:MGI Symbol;Acc:MGI:1926803]	-
ENSMUSG00000033007	1.30018	0.731049	1.2457	1.09231	0.314042	Asic4	1	75450436	75474343	+	2727	protein_coding	acid-sensing (proton-gated) ion channel family member 4 [Source:MGI Symbol;Acc:MGI:2652846]	-
ENSMUSG00000051703	1.11561	0.96676	1.18966	1.09068	0.113525	Tmem198	1	75479532	75485705	+	2504	protein_coding	transmembrane protein 198 [Source:MGI Symbol;Acc:MGI:2443133]	-
ENSMUSG00000066629	1.53488	0.904114	0.829551	1.08952	0.387498	Rpl36-ps3	12	12912022	12912336	+	315	processed_pseudogene	ribosomal protein L36, pseudogene 3 [Source:MGI Symbol;Acc:MGI:3642480]	-
ENSMUSG00000044320	1.25246	1.02151	0.993498	1.08916	0.142119	1700001O22Rik	2	30794769	30803661	-	2788	protein_coding	RIKEN cDNA 1700001O22 gene [Source:MGI Symbol;Acc:MGI:1923631]	-
ENSMUSG00000040289	0.888494	1.41744	0.960399	1.08878	0.28689	Hey1	3	8663359	8667256	-	3265	protein_coding	hairy/enhancer-of-split related with YRPW motif 1 [Source:MGI Symbol;Acc:MGI:1341800]	bHLH
ENSMUSG00000005986	0.960863	1.15771	1.14721	1.08859	0.110742	Ankrd13d	19	4270180	4283137	-	2460	protein_coding	ankyrin repeat domain 13 family, member D [Source:MGI Symbol;Acc:MGI:1915673]	-
ENSMUSG00000096974	1.30036	0.53857	1.42316	1.08736	0.479219	Gm26881	4	43045966	43053254	+	661	antisense	predicted gene, 26881 [Source:MGI Symbol;Acc:MGI:5477375]	-
ENSMUSG00000082181	0.981205	2.27577	0	1.08566	1.14147	Gm12252	11	58396297	58396515	-	219	processed_pseudogene	predicted gene 12252 [Source:MGI Symbol;Acc:MGI:3651573]	-
ENSMUSG00000033544	1.0211	1.00245	1.2325	1.08535	0.127778	Angptl1	1	156838562	156861078	+	2841	protein_coding	angiopoietin-like 1 [Source:MGI Symbol;Acc:MGI:1919963]	-
ENSMUSG00000060780	0.797047	1.33806	1.12002	1.08504	0.272198	Lrrtm1	6	77242689	77257791	+	3033	protein_coding	leucine rich repeat transmembrane neuronal 1 [Source:MGI Symbol;Acc:MGI:2389173]	-
ENSMUSG00000113137	2.26822	0.63288	0.348411	1.08317	1.03609	Gm7511	12	55067752	55068201	-	450	processed_pseudogene	predicted gene 7511 [Source:MGI Symbol;Acc:MGI:3646392]	-
ENSMUSG00000003410	0.857664	1.34338	1.04675	1.0826	0.244833	Elavl3	9	22015005	22052023	-	6890	protein_coding	ELAV like RNA binding protein 3 [Source:MGI Symbol;Acc:MGI:109157]	-
ENSMUSG00000042784	1.14495	1.27466	0.824247	1.08129	0.231858	Muc1	3	89229057	89233381	+	2346	protein_coding	mucin 1, transmembrane [Source:MGI Symbol;Acc:MGI:97231]	-
ENSMUSG00000111656	0.992535	0.739943	1.50871	1.0804	0.391842	Gm47232	9	44598855	44599720	-	866	lincRNA	predicted gene, 47232 [Source:MGI Symbol;Acc:MGI:6096048]	-
ENSMUSG00000025201	0.746124	1.64812	0.846834	1.08036	0.49427	Bloc1s2-ps	2	52619754	52620185	+	432	processed_pseudogene	biogenesis of lysosomal organelles complex-1, subunit 2, pseudogene [Source:MGI Symbol;Acc:MGI:3702045]	-
ENSMUSG00000031971	1.28138	1.18365	0.774388	1.07981	0.268976	Ccsap	8	123840831	123860209	-	2767	protein_coding	centriole, cilia and spindle associated protein [Source:MGI Symbol;Acc:MGI:1920670]	-
ENSMUSG00000031387	0.753903	1.22757	1.2573	1.07959	0.282445	Renbp	X	73922121	73930850	-	2494	protein_coding	renin binding protein [Source:MGI Symbol;Acc:MGI:105940]	-
ENSMUSG00000042804	0.962002	1.51177	0.762067	1.07861	0.388218	Gpr153	4	152274232	152285337	+	3909	protein_coding	G protein-coupled receptor 153 [Source:MGI Symbol;Acc:MGI:1916157]	-
ENSMUSG00000026782	1.26395	0.87509	1.09503	1.07802	0.194986	Abi2	1	60409619	60481158	+	8543	protein_coding	abl-interactor 2 [Source:MGI Symbol;Acc:MGI:106913]	-
ENSMUSG00000067424	1.24648	0.583067	1.40284	1.07746	0.435238	Zfp563	17	33089310	33106203	+	2198	protein_coding	zinc finger protein 563 [Source:MGI Symbol;Acc:MGI:2677168]	zf-C2H2
ENSMUSG00000009207	1.20893	1.01113	1.01052	1.07686	0.114374	Lnpk	2	74520291	74579435	-	9154	protein_coding	lunapark, ER junction formation factor [Source:MGI Symbol;Acc:MGI:1918115]	-
ENSMUSG00000080717	0.80799	1.26308	1.15891	1.07666	0.238431	B230307C23Rik	16	97997315	98031801	+	5186	protein_coding	RIKEN cDNA B230307C23 gene [Source:MGI Symbol;Acc:MGI:3643396]	-
ENSMUSG00000114995	1.27535	0.965878	0.987504	1.07624	0.172771	Gm49284	15	31621972	31624035	+	2064	TEC	predicted gene, 49284 [Source:MGI Symbol;Acc:MGI:6118771]	-
ENSMUSG00000034773	0.744156	1.73771	0.741179	1.07435	0.574488	BC030867	11	102248882	102265187	+	3032	protein_coding	cDNA sequence BC030867 [Source:MGI Symbol;Acc:MGI:2387601]	-
ENSMUSG00000027669	0.910023	1.51463	0.794714	1.07312	0.386681	Gnb4	3	32580332	32616585	-	12692	protein_coding	guanine nucleotide binding protein (G protein), beta 4 [Source:MGI Symbol;Acc:MGI:104581]	-
ENSMUSG00000022425	0.808743	1.61396	0.795818	1.07284	0.468667	Enpp2	15	54838901	54952892	-	5779	protein_coding	ectonucleotide pyrophosphatase/phosphodiesterase 2 [Source:MGI Symbol;Acc:MGI:1321390]	-
ENSMUSG00000035142	1.2579	1.17851	0.780656	1.07235	0.255718	Nubpl	12	52097737	52312744	+	4954	protein_coding	nucleotide binding protein-like [Source:MGI Symbol;Acc:MGI:1924076]	-
ENSMUSG00000082926	1.14605	0.94932	1.11492	1.07009	0.105746	Gm8172	X	69605496	69606245	-	750	processed_pseudogene	predicted pseudogene 8172 [Source:MGI Symbol;Acc:MGI:3644930]	-
ENSMUSG00000030077	1.04007	0.996195	1.17337	1.06988	0.0922719	Chl1	6	103510586	103750211	+	12293	protein_coding	cell adhesion molecule L1-like [Source:MGI Symbol;Acc:MGI:1098266]	-
ENSMUSG00000029352	0.898036	0.85451	1.45607	1.06954	0.335453	Crybb3	5	113075839	113081584	-	2333	protein_coding	crystallin, beta B3 [Source:MGI Symbol;Acc:MGI:102717]	-
ENSMUSG00000052026	1.20559	1.10782	0.891358	1.06826	0.160808	Slc6a7	18	60995381	61014199	-	3342	protein_coding	solute carrier family 6 (neurotransmitter transporter, L-proline), member 7 [Source:MGI Symbol;Acc:MGI:2147363]	-
ENSMUSG00000022150	0.848765	1.28007	1.07485	1.06789	0.215736	Dab2	15	6299788	6440712	+	7342	protein_coding	disabled 2, mitogen-responsive phosphoprotein [Source:MGI Symbol;Acc:MGI:109175]	-
ENSMUSG00000020160	0.851823	1.28445	1.06687	1.06771	0.216314	Meis1	11	18879817	19018985	-	10532	protein_coding	Meis homeobox 1 [Source:MGI Symbol;Acc:MGI:104717]	Homeobox
ENSMUSG00000069227	1.12433	1.03163	1.04572	1.06723	0.0499552	Gprin1	13	54736671	54749874	-	4348	protein_coding	G protein-regulated inducer of neurite outgrowth 1 [Source:MGI Symbol;Acc:MGI:1349455]	-
ENSMUSG00000093080	1.94172	0	1.25932	1.06701	0.985041	Mir3060	11	4139364	4139446	+	83	miRNA	microRNA 3060 [Source:MGI Symbol;Acc:MGI:4834232]	-
ENSMUSG00000021294	0.768773	0.730721	1.69975	1.06642	0.548816	Kif26a	12	112146208	112181747	+	6918	protein_coding	kinesin family member 26A [Source:MGI Symbol;Acc:MGI:2447072]	-
ENSMUSG00000034839	0.990755	1.28392	0.921006	1.06523	0.192576	Larp6	9	60712989	60738801	+	2440	protein_coding	La ribonucleoprotein domain family, member 6 [Source:MGI Symbol;Acc:MGI:1914807]	-
ENSMUSG00000026604	0.921182	1.14657	1.12604	1.0646	0.124627	Ptpn14	1	189728268	189876695	+	13413	protein_coding	protein tyrosine phosphatase, non-receptor type 14 [Source:MGI Symbol;Acc:MGI:102467]	-
ENSMUSG00000078451	1.33268	1.27902	0.581183	1.0643	0.419249	Ppil6	10	41490439	41514286	+	1169	protein_coding	peptidylprolyl isomerase (cyclophilin)-like 6 [Source:MGI Symbol;Acc:MGI:1920325]	-
ENSMUSG00000097183	0.933181	0.635108	1.61938	1.06256	0.504727	Gm17501	3	145650312	145677580	+	2130	lincRNA	predicted gene, 17501 [Source:MGI Symbol;Acc:MGI:4937135]	-
ENSMUSG00000030556	0.830289	1.13327	1.22366	1.06241	0.206037	Lrrc28	7	67513410	67645268	-	8670	protein_coding	leucine rich repeat containing 28 [Source:MGI Symbol;Acc:MGI:1915689]	-
ENSMUSG00000027859	1.24337	1.01782	0.924986	1.06206	0.163738	Ngf	3	102469919	102521013	+	1469	protein_coding	nerve growth factor [Source:MGI Symbol;Acc:MGI:97321]	-
ENSMUSG00000026773	0.809971	1.79857	0.573697	1.06075	0.649805	Pfkfb3	2	11471433	11554077	-	7561	protein_coding	6-phosphofructo-2-kinase/fructose-2,6-biphosphatase 3 [Source:MGI Symbol;Acc:MGI:2181202]	-
ENSMUSG00000025934	1.08827	1.03258	1.05871	1.05985	0.0278615	Gsta3	1	21240589	21265661	+	4344	protein_coding	glutathione S-transferase, alpha 3 [Source:MGI Symbol;Acc:MGI:95856]	-
ENSMUSG00000000884	1.03138	1.13068	1.01575	1.05927	0.0623326	Gnb1l	16	18498713	18566679	+	4219	protein_coding	guanine nucleotide binding protein (G protein), beta polypeptide 1-like [Source:MGI Symbol;Acc:MGI:1338057]	-
ENSMUSG00000046186	0.78635	1.45494	0.931622	1.05764	0.351655	Cd109	9	78615546	78716253	+	6900	protein_coding	CD109 antigen [Source:MGI Symbol;Acc:MGI:2445221]	-
ENSMUSG00000043448	0.978915	0.822744	1.37042	1.05736	0.282138	Gjc2	11	59175568	59183213	-	2250	protein_coding	gap junction protein, gamma 2 [Source:MGI Symbol;Acc:MGI:2153060]	-
ENSMUSG00000113767	0.555255	2.20772	0.40513	1.05604	1.00021	Gm48873	12	87394444	87395548	+	387	unprocessed_pseudogene	predicted gene, 48873 [Source:MGI Symbol;Acc:MGI:6098622]	-
ENSMUSG00000019831	0.734099	1.22241	1.20858	1.05503	0.278018	Wasf1	10	40883475	40938570	+	2854	protein_coding	WAS protein family, member 1 [Source:MGI Symbol;Acc:MGI:1890563]	-
ENSMUSG00000066057	0.702418	1.75018	0.710672	1.05442	0.60256	Gm1976	17	94759944	94834799	-	1912	lincRNA	predicted gene 1976 [Source:MGI Symbol;Acc:MGI:3780145]	-
ENSMUSG00000097617	0.714507	1.05708	1.3902	1.05393	0.337856	Gm10687	9	44122186	44134485	-	3233	antisense	predicted gene 10687 [Source:MGI Symbol;Acc:MGI:3642689]	-
ENSMUSG00000049184	0.924817	1.04545	1.19077	1.05368	0.133169	Purg	8	33386325	33417467	+	1975	protein_coding	purine-rich element binding protein G [Source:MGI Symbol;Acc:MGI:1922279]	-
ENSMUSG00000033389	0.904735	1.01556	1.23941	1.05323	0.170488	Arhgap44	11	65002039	65162961	-	5819	protein_coding	Rho GTPase activating protein 44 [Source:MGI Symbol;Acc:MGI:2144423]	-
ENSMUSG00000062510	0.850945	1.59771	0.709569	1.05274	0.477224	Nsl1	1	191063012	191086474	+	5303	protein_coding	NSL1, MIS12 kinetochore complex component [Source:MGI Symbol;Acc:MGI:2685830]	-
ENSMUSG00000028402	0.803417	1.19075	1.15978	1.05132	0.215246	Mpdz	4	81278500	81442815	-	12437	protein_coding	multiple PDZ domain protein [Source:MGI Symbol;Acc:MGI:1343489]	-
ENSMUSG00000051817	0.735904	1.11923	1.29099	1.04871	0.284185	Sox12	2	152393611	152398063	-	4453	protein_coding	SRY (sex determining region Y)-box 12 [Source:MGI Symbol;Acc:MGI:98360]	HMG
ENSMUSG00000038224	1.34071	0.949728	0.854538	1.04833	0.257648	Serpinf2	11	75431732	75439591	-	2324	protein_coding	serine (or cysteine) peptidase inhibitor, clade F, member 2 [Source:MGI Symbol;Acc:MGI:107173]	-
ENSMUSG00000065399	0	3.14113	0	1.04704	1.81353	Mir133a-1	18	10782909	10782976	-	68	miRNA	microRNA 133a-1 [Source:MGI Symbol;Acc:MGI:2676818]	-
ENSMUSG00000038987	1.20789	0.960526	0.969442	1.04595	0.140313	Cfap157	2	32777381	32784428	-	1779	protein_coding	cilia and flagella associated protein 157 [Source:MGI Symbol;Acc:MGI:2447809]	-
ENSMUSG00000019846	0.881401	1.15046	1.1043	1.04539	0.143882	Lama4	10	38965515	39110188	+	12068	protein_coding	laminin, alpha 4 [Source:MGI Symbol;Acc:MGI:109321]	-
ENSMUSG00000094041	1.06378	0	2.06977	1.04452	1.03502	Gm28019	8	72541480	72541580	-	101	miRNA	predicted gene, 28019 [Source:MGI Symbol;Acc:MGI:5531401]	-
ENSMUSG00000033760	1.0379	0.878644	1.21588	1.04414	0.168705	Rbm4b	19	4756543	4767065	+	9886	protein_coding	RNA binding motif protein 4B [Source:MGI Symbol;Acc:MGI:1913954]	-
ENSMUSG00000058420	0.866966	0.984885	1.27517	1.04234	0.210077	Syt17	7	118380717	118448222	-	5205	protein_coding	synaptotagmin XVII [Source:MGI Symbol;Acc:MGI:104966]	-
ENSMUSG00000082144	2.09302	0.693497	0.339362	1.04196	0.92731	Gm12788	4	98352427	98352734	+	308	processed_pseudogene	predicted gene 12788 [Source:MGI Symbol;Acc:MGI:3649859]	-
ENSMUSG00000084803	1.6583	0.539586	0.92738	1.04176	0.568059	5830444B04Rik	4	155398763	155421704	-	5410	processed_transcript	RIKEN cDNA 5830444B04 gene [Source:MGI Symbol;Acc:MGI:3603170]	-
ENSMUSG00000033530	0.924705	0.807311	1.39222	1.04141	0.309426	Ttc7b	12	100300770	100520826	-	7320	protein_coding	tetratricopeptide repeat domain 7B [Source:MGI Symbol;Acc:MGI:2144724]	-
ENSMUSG00000036223	0.44281	1.68061	0.998632	1.04068	0.619968	Ska1	18	74195299	74207818	-	2669	protein_coding	spindle and kinetochore associated complex subunit 1 [Source:MGI Symbol;Acc:MGI:1913718]	-
ENSMUSG00000022519	1.17026	1.20336	0.745895	1.03984	0.255101	Srl	16	4480216	4541816	-	5325	protein_coding	sarcalumenin [Source:MGI Symbol;Acc:MGI:2146620]	-
ENSMUSG00000097823	1.02357	0.875218	1.22062	1.0398	0.173271	Gm16701	1	166998295	167000841	-	1627	lincRNA	predicted gene, 16701 [Source:MGI Symbol;Acc:MGI:4439625]	-
ENSMUSG00000089988	1.65013	0.486	0.981022	1.03905	0.584231	Gm16238	3	127691935	127692520	-	586	processed_pseudogene	predicted gene 16238 [Source:MGI Symbol;Acc:MGI:3802104]	-
ENSMUSG00000078180	0.910525	1.20676	0.996516	1.03793	0.1524	Gm20900	13	120304194	120304665	-	472	processed_pseudogene	predicted gene, 20900 [Source:MGI Symbol;Acc:MGI:5434256]	-
ENSMUSG00000081544	0.998943	1.02974	1.07979	1.03616	0.0408026	Gm13077	4	152157007	152157490	-	484	processed_pseudogene	predicted gene 13077 [Source:MGI Symbol;Acc:MGI:3649703]	-
ENSMUSG00000044708	1.15251	1.01393	0.93756	1.03467	0.108966	Kcnj10	1	172341210	172374085	+	5407	protein_coding	potassium inwardly-rectifying channel, subfamily J, member 10 [Source:MGI Symbol;Acc:MGI:1194504]	-
ENSMUSG00000105606	0.143639	1.14223	1.81658	1.03415	0.841693	Igkv2-109	6	68302427	68303158	+	374	IG_V_gene	immunoglobulin kappa variable 2-109 [Source:MGI Symbol;Acc:MGI:3642626]	-
ENSMUSG00000020657	0.802436	1.0775	1.22232	1.03408	0.213281	Dnajc27	12	4082583	4110606	+	5088	protein_coding	DnaJ heat shock protein family (Hsp40) member C27 [Source:MGI Symbol;Acc:MGI:2443036]	-
ENSMUSG00000055805	1.00053	0.816034	1.28355	1.03337	0.235479	Fmnl1	11	103171107	103198901	+	4886	protein_coding	formin-like 1 [Source:MGI Symbol;Acc:MGI:1888994]	-
ENSMUSG00000026548	0.900123	1.68101	0.517443	1.03286	0.593033	Slamf9	1	172475358	172478575	+	1313	protein_coding	SLAM family member 9 [Source:MGI Symbol;Acc:MGI:1923692]	-
ENSMUSG00000029094	0.89174	1.10308	1.09886	1.03122	0.120815	Afap1	5	35893319	36003923	+	12651	protein_coding	actin filament associated protein 1 [Source:MGI Symbol;Acc:MGI:1917542]	-
ENSMUSG00000073295	0.973206	0.844257	1.27384	1.03043	0.220433	Nudt11	X	6047453	6055110	+	3036	protein_coding	nudix (nucleoside diphosphate linked moiety X)-type motif 11 [Source:MGI Symbol;Acc:MGI:1930957]	-
ENSMUSG00000076545	0.133634	0.354224	2.60009	1.02931	1.36479	Igkv4-72	6	69226854	69227433	-	402	IG_V_gene	immunoglobulin kappa chain variable 4-72 [Source:MGI Symbol;Acc:MGI:2686345]	-
ENSMUSG00000001029	1.15681	1.57057	0.356829	1.02807	0.617025	Icam2	11	106377656	106388075	-	1904	protein_coding	intercellular adhesion molecule 2 [Source:MGI Symbol;Acc:MGI:96394]	-
ENSMUSG00000003929	0.979099	1.13678	0.968247	1.02804	0.0943271	Zfp81	17	33329342	33358878	-	6639	protein_coding	zinc finger protein 81 [Source:MGI Symbol;Acc:MGI:1890752]	zf-C2H2
ENSMUSG00000020684	1.12533	0.745725	1.21205	1.0277	0.24802	Rasl10b	11	83409137	83421039	+	4010	protein_coding	RAS-like, family 10, member B [Source:MGI Symbol;Acc:MGI:2685575]	-
ENSMUSG00000054418	0.45169	1.51657	1.1132	1.02715	0.53763	2900041M22Rik	11	117611247	117613857	+	1784	processed_transcript	RIKEN cDNA 2900041M22 gene [Source:MGI Symbol;Acc:MGI:1925653]	-
ENSMUSG00000030116	0.314333	1.80527	0.961068	1.02689	0.747644	Mfap5	6	122505845	122529290	+	3589	protein_coding	microfibrillar associated protein 5 [Source:MGI Symbol;Acc:MGI:1354387]	-
ENSMUSG00000042388	1.03378	0.866168	1.1791	1.02635	0.156597	Dlgap3	4	127169204	127237022	+	4521	protein_coding	DLG associated protein 3 [Source:MGI Symbol;Acc:MGI:3039563]	-
ENSMUSG00000113188	1.48309	0.873607	0.721404	1.02604	0.403074	Gm35638	12	13436447	13437098	-	652	processed_pseudogene	predicted gene, 35638 [Source:MGI Symbol;Acc:MGI:5594797]	-
ENSMUSG00000001985	0.90403	0.944242	1.22893	1.02574	0.17712	Grik3	4	125490700	125714173	+	8973	protein_coding	glutamate receptor, ionotropic, kainate 3 [Source:MGI Symbol;Acc:MGI:95816]	-
ENSMUSG00000085586	1.30827	0.866959	0.901521	1.02558	0.245425	Gm11613	11	97644184	97660367	-	1971	processed_transcript	predicted gene 11613 [Source:MGI Symbol;Acc:MGI:3651819]	-
ENSMUSG00000097353	1.15674	0.820018	1.09914	1.0253	0.180096	A430046D13Rik	10	128499364	128504242	+	1997	lincRNA	Riken cDNA A430046D13 gene [Source:MGI Symbol;Acc:MGI:3609643]	-
ENSMUSG00000104444	0.784248	0	2.28883	1.02436	1.16316	Gm33051	3	28807205	28813985	-	274	antisense	predicted gene, 33051 [Source:MGI Symbol;Acc:MGI:5592210]	-
ENSMUSG00000021913	0.828867	1.04704	1.19693	1.02428	0.185084	Ogdhl	14	32322019	32348151	+	4148	protein_coding	oxoglutarate dehydrogenase-like [Source:MGI Symbol;Acc:MGI:3616088]	-
ENSMUSG00000104082	1.09766	1.28364	0.69096	1.02409	0.303111	Gm7115	3	83811471	83832219	+	832	unprocessed_pseudogene	predicted gene 7115 [Source:MGI Symbol;Acc:MGI:3646388]	-
ENSMUSG00000117275	0.976745	1.61816	0.475107	1.02334	0.572949	CT010429.1	17	71608723	71608942	-	220	processed_pseudogene	ribosomal protein S27 (Rps27) pseudogene	-
ENSMUSG00000032251	1.02065	1.05578	0.992924	1.02312	0.0314992	Irak1bp1	9	82829540	82847687	+	2158	protein_coding	interleukin-1 receptor-associated kinase 1 binding protein 1 [Source:MGI Symbol;Acc:MGI:1929475]	-
ENSMUSG00000022003	1.03423	1.15264	0.880366	1.02241	0.136522	Slc25a30	14	75760117	75787037	-	4571	protein_coding	solute carrier family 25, member 30 [Source:MGI Symbol;Acc:MGI:1914804]	-
ENSMUSG00000000486	1.06936	1.10806	0.888998	1.02214	0.116915	Sept1	7	127214447	127233130	-	2763	protein_coding	septin 1 [Source:MGI Symbol;Acc:MGI:1858916]	-
ENSMUSG00000083813	1.80792	0	1.25629	1.0214	0.926564	Gm15502	5	137896752	137896959	-	208	processed_pseudogene	predicted gene 15502 [Source:MGI Symbol;Acc:MGI:3782949]	-
ENSMUSG00000094584	0.813394	1.42104	0.827267	1.02057	0.346889	Ms4a18	19	10997025	11018031	-	1453	protein_coding	membrane-spanning 4-domains, subfamily A, member 18 [Source:MGI Symbol;Acc:MGI:1923252]	-
ENSMUSG00000029406	0.874226	0.947989	1.23706	1.01976	0.191769	Pitpnm2	5	124118690	124249760	-	12843	protein_coding	phosphatidylinositol transfer protein, membrane-associated 2 [Source:MGI Symbol;Acc:MGI:1336192]	-
ENSMUSG00000049872	0.999131	1.05668	1.00145	1.01909	0.0325796	Calhm5	10	34087815	34096519	-	5323	protein_coding	calcium homeostasis modulator family member 5 [Source:MGI Symbol;Acc:MGI:2143897]	-
ENSMUSG00000102211	0.890403	1.08175	1.08277	1.01831	0.110771	Gm37490	1	176889507	176890230	+	724	TEC	predicted gene, 37490 [Source:MGI Symbol;Acc:MGI:5610718]	-
ENSMUSG00000028483	1.07283	0.895254	1.08234	1.01681	0.105377	Snapc3	4	83417724	83467676	+	6760	protein_coding	small nuclear RNA activating complex, polypeptide 3 [Source:MGI Symbol;Acc:MGI:1916338]	-
ENSMUSG00000039936	0.995627	1.06929	0.985283	1.01673	0.0458102	Pik3cd	4	149649168	149702571	-	6259	protein_coding	phosphatidylinositol-4,5-bisphosphate 3-kinase catalytic subunit delta [Source:MGI Symbol;Acc:MGI:1098211]	-
ENSMUSG00000079242	1.09121	1.22373	0.734931	1.01662	0.252792	C730034F03Rik	15	89429589	89430868	+	1280	protein_coding	RIKEN cDNA C730034F03 gene [Source:MGI Symbol;Acc:MGI:2441921]	-
ENSMUSG00000006344	0.807357	1.34655	0.891326	1.01508	0.290119	Ggt5	10	75589340	75617200	+	5922	protein_coding	gamma-glutamyltransferase 5 [Source:MGI Symbol;Acc:MGI:1346063]	-
ENSMUSG00000044117	1.18881	0.743205	1.11288	1.01497	0.238395	2900011O08Rik	16	13986604	14101500	+	2395	protein_coding	RIKEN cDNA 2900011O08 gene [Source:MGI Symbol;Acc:MGI:1914504]	-
ENSMUSG00000096052	1.51023	1.4297	0.104943	1.01496	0.789123	9930004E17Rik	14	26670010	26670507	+	498	antisense	RIKEN cDNA 9930004E17 gene [Source:MGI Symbol;Acc:MGI:3603579]	-
ENSMUSG00000041020	0.964657	1.00207	1.07795	1.01489	0.0577263	Map7d2	X	159414572	159498757	+	4121	protein_coding	MAP7 domain containing 2 [Source:MGI Symbol;Acc:MGI:1917474]	-
ENSMUSG00000102796	1.38219	0.407084	1.255	1.01476	0.530088	Gm37711	4	132104830	132109363	-	1749	TEC	predicted gene, 37711 [Source:MGI Symbol;Acc:MGI:5610939]	-
ENSMUSG00000020053	0.884139	1.23649	0.923445	1.01469	0.193088	Igf1	10	87858265	87937042	+	9904	protein_coding	insulin-like growth factor 1 [Source:MGI Symbol;Acc:MGI:96432]	-
ENSMUSG00000021668	0.812635	1.08985	1.13878	1.01375	0.175886	Polk	13	96480690	96542579	-	5553	protein_coding	polymerase (DNA directed), kappa [Source:MGI Symbol;Acc:MGI:1349767]	-
ENSMUSG00000092250	0.324271	1.5042	1.20928	1.01258	0.614065	Gm20467	19	43609077	43610625	-	994	lincRNA	predicted gene 20467 [Source:MGI Symbol;Acc:MGI:5141932]	-
ENSMUSG00000084323	0.860913	1.25511	0.92128	1.01243	0.21232	Gm14438	2	175270556	175271179	+	624	processed_pseudogene	predicted gene 14438 [Source:MGI Symbol;Acc:MGI:3652091]	-
ENSMUSG00000093579	1.59126	0.759231	0.681136	1.01054	0.50443	Gm20036	12	101913240	101915335	+	844	processed_transcript	predicted gene, 20036 [Source:MGI Symbol;Acc:MGI:5012221]	-
ENSMUSG00000113585	1.067	1.10672	0.857489	1.0104	0.133907	Gm19605	12	110474511	110486208	-	2316	processed_transcript	predicted gene, 19605 [Source:MGI Symbol;Acc:MGI:5011790]	-
ENSMUSG00000074158	1.00021	1.14032	0.889339	1.00996	0.125776	Zfp976	7	42609526	42642588	-	4995	protein_coding	zinc finger protein 976 [Source:MGI Symbol;Acc:MGI:3036263]	zf-C2H2
ENSMUSG00000079669	0.973794	0.602288	1.45259	1.00956	0.426279	Gm17396	9	117252536	117254696	+	1655	processed_transcript	predicted gene, 17396 [Source:MGI Symbol;Acc:MGI:4937030]	-
ENSMUSG00000114842	1.31427	0.435468	1.27857	1.00944	0.497394	Gm47797	14	16273995	16274321	+	327	TEC	predicted gene, 47797 [Source:MGI Symbol;Acc:MGI:6096972]	-
ENSMUSG00000001508	0.928893	0.861775	1.235	1.00856	0.198959	Sgca	11	94962791	94976327	-	1735	protein_coding	sarcoglycan, alpha (dystrophin-associated glycoprotein) [Source:MGI Symbol;Acc:MGI:894698]	-
ENSMUSG00000065191	0.635751	0.842592	1.5462	1.00818	0.477281	Gm23458	5	123360832	123361000	+	169	snRNA	predicted gene, 23458 [Source:MGI Symbol;Acc:MGI:5453235]	-
ENSMUSG00000030043	0.67865	1.49177	0.85345	1.00796	0.428012	Tacr1	6	82402334	82560104	+	6491	protein_coding	tachykinin receptor 1 [Source:MGI Symbol;Acc:MGI:98475]	-
ENSMUSG00000014547	1.02938	1.07748	0.916074	1.00765	0.08287	Wdfy2	14	62837678	62961509	+	9185	protein_coding	WD repeat and FYVE domain containing 2 [Source:MGI Symbol;Acc:MGI:2442811]	-
ENSMUSG00000050786	0.931962	1.20577	0.88506	1.0076	0.173215	Ccdc126	6	49319274	49341582	+	2421	protein_coding	coiled-coil domain containing 126 [Source:MGI Symbol;Acc:MGI:1889376]	-
ENSMUSG00000116549	0.463112	0.306892	2.25266	1.00755	1.08112	AC129574.1	16	35832030	35832261	-	232	processed_pseudogene	armadillo repeat containing 1 (Armc1), pseudogene	-
ENSMUSG00000046807	0.735264	1.08276	1.20351	1.00718	0.243099	Lrrc75b	10	75550123	75560330	-	4603	protein_coding	leucine rich repeat containing 75B [Source:MGI Symbol;Acc:MGI:2143657]	-
ENSMUSG00000028051	0.931129	0.805574	1.28327	1.00666	0.247642	Hcn3	3	89146074	89160196	-	4154	protein_coding	hyperpolarization-activated, cyclic nucleotide-gated K+ 3 [Source:MGI Symbol;Acc:MGI:1298211]	-
ENSMUSG00000032313	1.31055	1.25361	0.454546	1.00623	0.478623	Tmem266	9	55326913	55438345	+	4714	protein_coding	transmembrane protein 266 [Source:MGI Symbol;Acc:MGI:2142980]	-
ENSMUSG00000026829	1.12505	0.798792	1.09449	1.00611	0.18019	Gbgt1	2	28496891	28505415	+	1337	protein_coding	globoside alpha-1,3-N-acetylgalactosaminyltransferase 1 [Source:MGI Symbol;Acc:MGI:2449143]	-
ENSMUSG00000061086	0.938408	0.951981	1.12706	1.00582	0.105219	Myl4	11	104550663	104595753	+	4637	protein_coding	myosin, light polypeptide 4 [Source:MGI Symbol;Acc:MGI:97267]	-
ENSMUSG00000073436	1.21768	1.06798	0.731664	1.00577	0.248906	Eme2	17	24888486	24895087	-	6000	protein_coding	essential meiotic structure-specific endonuclease subunit 2 [Source:MGI Symbol;Acc:MGI:1919889]	-
ENSMUSG00000028278	0.706172	0.977214	1.33357	1.00565	0.314663	Rragd	4	32983037	33022180	+	5173	protein_coding	Ras-related GTP binding D [Source:MGI Symbol;Acc:MGI:1098604]	-
ENSMUSG00000085628	0.468951	1.38116	1.16588	1.00533	0.476827	Appbp2os	11	85234775	85238304	+	1031	antisense	amyloid beta precursor protein (cytoplasmic tail) binding protein 2, opposite strand [Source:MGI Symbol;Acc:MGI:3603817]	-
ENSMUSG00000078864	0.728275	0.90844	1.37531	1.00401	0.333936	Gm14322	2	177759288	177770472	+	1254	protein_coding	predicted gene 14322 [Source:MGI Symbol;Acc:MGI:3652185]	zf-C2H2
ENSMUSG00000111176	1.16461	0.689658	1.15709	1.00379	0.272069	Gm47233	9	70069867	70072034	+	2168	TEC	predicted gene, 47233 [Source:MGI Symbol;Acc:MGI:6096050]	-
ENSMUSG00000096979	0.855949	1.24247	0.912003	1.00347	0.208866	Gm26880	4	146509094	146511764	-	1318	lincRNA	predicted gene, 26880 [Source:MGI Symbol;Acc:MGI:5477374]	-
ENSMUSG00000020092	1.01874	1.11469	0.87583	1.00309	0.120198	Pald1	10	61319656	61383530	-	4535	protein_coding	phosphatase domain containing, paladin 1 [Source:MGI Symbol;Acc:MGI:1351623]	-
ENSMUSG00000051220	1.02335	1.36973	0.611133	1.0014	0.379773	Ercc6l	X	102141716	102157091	-	5302	protein_coding	excision repair cross-complementing rodent repair deficiency complementation group 6 like [Source:MGI Symbol;Acc:MGI:2654144]	-
ENSMUSG00000074780	0.473312	1.72509	0.805798	1.0014	0.648405	Anapc15-ps	10	95672991	95673451	-	454	protein_coding	anaphase prompoting complex C subunit 15, pseudogene [Source:MGI Symbol;Acc:MGI:3646302]	-
ENSMUSG00000063328	1.70543	0.376714	0.921724	1.00129	0.66792	Gm9396	3	130068412	130068978	+	567	processed_pseudogene	predicted gene 9396 [Source:MGI Symbol;Acc:MGI:3645563]	-
ENSMUSG00000074519	0.976745	0.929404	1.0964	1.00085	0.0860678	Zfp971	2	178023284	178034022	+	2145	protein_coding	zinc finger protein 971 [Source:MGI Symbol;Acc:MGI:1261426]	zf-C2H2

## Sheet: 3
SHEET 3 - List of genes detected to be expressed (FPKM>1) specifically in Parp14 knockout in Salmonella infection (day 1, three animals).
	FKPM	FKPM	FKPM	FPKM	FPKM
gene_id	S01KO	S02KO	S03KO	AVERAGE	ST DEV	gene_name	gene_chr	gene_start	gene_end	gene_strand	gene_length	gene_biotype	gene_description	tf_family
ENSMUSG00000073608	0.430076	3.58641	8.63588	4.21746	4.13914	Gal3st2c	1	93990509	94017147	+	9667	protein_coding	galactose-3-O-sulfotransferase 2C [Source:MGI Symbol;Acc:MGI:3646771]	-
ENSMUSG00000037762	3.05926	2.59516	3.65742	3.10395	0.532539	Slc16a9	10	70245100	70285968	+	3869	protein_coding	solute carrier family 16 (monocarboxylic acid transporters), member 9 [Source:MGI Symbol;Acc:MGI:1914109]	-
ENSMUSG00000099033	2.94611	2.46095	2.19185	2.53297	0.382252	Mir7013	3	95004168	95004239	+	72	miRNA	microRNA 7013 [Source:MGI Symbol;Acc:MGI:5530870]	-
ENSMUSG00000064899	0.314251	3.50002	3.50696	2.44041	1.84131	Snord118	11	69073427	69073561	+	135	snoRNA	small nucleolar RNA, C/D box 118 [Source:MGI Symbol;Acc:MGI:3819519]	-
ENSMUSG00000099063	0	7.26927	0	2.42309	4.19691	Mir7031	5	121819209	121819273	-	65	miRNA	microRNA 7031 [Source:MGI Symbol;Acc:MGI:5531241]	-
ENSMUSG00000095630	0.91976	0	6.13004	2.34993	3.30581	Igkv6-23	6	70260409	70260955	-	369	IG_V_gene	immunoglobulin kappa variable 6-23 [Source:MGI Symbol;Acc:MGI:3711980]	-
ENSMUSG00000037157	1.99817	1.67831	3.35816	2.34488	0.89198	Il22ra1	4	135728172	135752140	+	2569	protein_coding	interleukin 22 receptor, alpha 1 [Source:MGI Symbol;Acc:MGI:2663588]	-
ENSMUSG00000065616	2.6515	0.922856	3.28777	2.28737	1.22378	Mir375	1	74900658	74900721	-	64	miRNA	microRNA 375 [Source:MGI Symbol;Acc:MGI:3619376]	-
ENSMUSG00000065734	1.17844	4.9219	0.730616	2.27699	2.30148	Snord49a	11	62603450	62603521	+	72	snoRNA	small nucleolar RNA, C/D box 49A [Source:MGI Symbol;Acc:MGI:3819538]	-
ENSMUSG00000099153	0	3.05497	3.62788	2.22762	1.95033	Mir7671	11	53763597	53763654	-	58	miRNA	microRNA 7671 [Source:MGI Symbol;Acc:MGI:5531184]	-
ENSMUSG00000013083	2.34158	1.82174	2.30571	2.15634	0.290328	2200002J24Rik	7	30698926	30700536	+	616	protein_coding	RIKEN cDNA 2200002J24 gene [Source:MGI Symbol;Acc:MGI:1916397]	-
ENSMUSG00000098661	0	5.45195	0.809297	2.08708	2.94202	Mir7052	7	44470347	44470411	+	65	miRNA	microRNA 7052 [Source:MGI Symbol;Acc:MGI:5530965]	-
ENSMUSG00000108449	1.6079	0.344389	4.29423	2.08217	2.01718	Gm44507	7	98388091	98415624	-	343	lincRNA	predicted gene 44507 [Source:MGI Symbol;Acc:MGI:5753083]	-
ENSMUSG00000004815	1.9238	2.12787	2.14398	2.06522	0.122735	Dgkq	5	108646693	108669672	-	7189	protein_coding	diacylglycerol kinase, theta [Source:MGI Symbol;Acc:MGI:102918]	-
ENSMUSG00000065642	0.323847	3.60689	2.0078	1.97951	1.6417	Snora69	X	37082912	37083042	-	131	snoRNA	small nucleolar RNA, H/ACA box 69 [Source:MGI Symbol;Acc:MGI:2148180]	-
ENSMUSG00000081488	1.73058	1.37675	2.82028	1.97587	0.752374	Gm15368	1	88186662	88187519	+	858	unprocessed_pseudogene	predicted gene 15368 [Source:MGI Symbol;Acc:MGI:3707462]	-
ENSMUSG00000113722	2.72668	1.3398	1.78994	1.95214	0.707525	Snhg10	12	105030617	105032279	-	529	lincRNA	small nucleolar RNA host gene 10 [Source:MGI Symbol;Acc:MGI:1916684]	-
ENSMUSG00000047496	1.01436	1.63371	3.18758	1.94522	1.1196	Rnf152	1	105276914	105356710	-	8532	protein_coding	ring finger protein 152 [Source:MGI Symbol;Acc:MGI:2443787]	-
ENSMUSG00000104097	2.92579	1.42565	1.26976	1.87373	0.914434	Gm37313	1	177989662	177998739	-	290	unprocessed_pseudogene	predicted gene, 37313 [Source:MGI Symbol;Acc:MGI:5610541]	-
ENSMUSG00000094546	0.604329	1.85097	3.14727	1.86752	1.27155	Ighv1-26	12	114788372	114788805	-	351	IG_V_gene	immunoglobulin heavy variable 1-26 [Source:MGI Symbol;Acc:MGI:4439641]	-
ENSMUSG00000097972	2.58886	0.813857	2.17459	1.8591	0.928606	Scgb2b15	7	32827683	32829662	-	508	protein_coding	secretoglobin, family 2B, member 15 [Source:MGI Symbol;Acc:MGI:3644904]	-
ENSMUSG00000021485	2.56084	1.8948	1.11026	1.8553	0.726092	Mxd3	13	55325168	55329823	-	2369	protein_coding	Max dimerization protein 3 [Source:MGI Symbol;Acc:MGI:104987]	-
ENSMUSG00000071640	1.51114	1.94798	2.08197	1.84703	0.298501	Stxbp3-ps	19	9557792	9559183	-	758	processed_pseudogene	syntaxin-binding protein 3, pseudogene [Source:MGI Symbol;Acc:MGI:3586869]	-
ENSMUSG00000080977	1.33829	2.79477	1.32755	1.82021	0.844014	Gm13772	2	90804260	90804576	-	317	processed_pseudogene	predicted gene 13772 [Source:MGI Symbol;Acc:MGI:3650155]	-
ENSMUSG00000107992	4.46568	0.518095	0.461441	1.81507	2.29567	Gm44223	6	128919867	128919980	+	114	unprocessed_pseudogene	predicted gene, 44223 [Source:MGI Symbol;Acc:MGI:5690615]	-
ENSMUSG00000053916	2.1383	1.6274	1.5555	1.77374	0.317764	Nanp	2	151029685	151039398	-	1488	protein_coding	N-acetylneuraminic acid phosphatase [Source:MGI Symbol;Acc:MGI:1914561]	-
ENSMUSG00000104367	2.47932	0.383525	2.39111	1.75132	1.18536	Gm38079	1	182976276	182976429	+	154	lincRNA	predicted gene, 38079 [Source:MGI Symbol;Acc:MGI:5611307]	-
ENSMUSG00000030051	1.80436	1.52517	1.86446	1.73133	0.181052	Aplf	6	87628424	87672193	-	5925	protein_coding	aprataxin and PNKP like factor [Source:MGI Symbol;Acc:MGI:1919353]	-
ENSMUSG00000105233	1.42773	1.98769	1.77034	1.72859	0.282306	Gm20568	3	126447743	126447950	+	208	processed_pseudogene	predicted gene, 20568 [Source:MGI Symbol;Acc:MGI:5295675]	-
ENSMUSG00000110532	1.19168	1.32725	2.65977	1.72624	0.811301	Gm35857	8	72531031	72531208	+	178	processed_pseudogene	predicted gene, 35857 [Source:MGI Symbol;Acc:MGI:5595016]	-
ENSMUSG00000084562	1.17844	0.546878	3.40954	1.71162	1.50397	n-R5s39	15	39146380	39146487	-	108	rRNA	nuclear encoded rRNA 5S 39 [Source:MGI Symbol;Acc:MGI:4421884]	-
ENSMUSG00000060647	2.14417	1.27934	1.70917	1.71089	0.432418	Gm7099	12	9429547	9430100	+	554	processed_pseudogene	predicted gene 7099 [Source:MGI Symbol;Acc:MGI:3646387]	-
ENSMUSG00000088054	0	4.34285	0.773593	1.70548	2.31655	Mir1968	8	13189031	13189098	-	68	miRNA	microRNA 1968 [Source:MGI Symbol;Acc:MGI:3837215]	-
ENSMUSG00000098196	1.63169	1.13582	2.27615	1.68122	0.571774	Gm26964	11	61865475	61867639	+	832	lincRNA	predicted gene, 26964 [Source:MGI Symbol;Acc:MGI:5504079]	-
ENSMUSG00000064916	3.32737	1.15809	0.515729	1.66706	1.4733	Gm22573	4	155720040	155720141	-	102	snRNA	predicted gene, 22573 [Source:MGI Symbol;Acc:MGI:5452350]	-
ENSMUSG00000086826	1.40826	2.20566	1.38241	1.66545	0.468022	Gm11739	11	116466319	116474274	+	723	antisense	predicted gene 11739 [Source:MGI Symbol;Acc:MGI:3650571]	-
ENSMUSG00000036959	1.50447	1.41484	2.03845	1.65259	0.337158	Bcorl1	X	48341358	48408049	+	8516	protein_coding	BCL6 co-repressor-like 1 [Source:MGI Symbol;Acc:MGI:2443910]	-
ENSMUSG00000065610	0.96418	3.35584	0.597776	1.63927	1.49784	Mir29a	6	31062660	31062747	-	88	miRNA	microRNA 29a [Source:MGI Symbol;Acc:MGI:2676904]	-
ENSMUSG00000074302	1.28557	3.57956	0	1.62171	1.8133	Gm10663	8	65075033	65077480	+	66	protein_coding	predicted gene 10663 [Source:MGI Symbol;Acc:MGI:3642419]	-
ENSMUSG00000098544	0.673396	0	4.17495	1.61611	2.24145	Mir7211	10	94586137	94586199	-	63	miRNA	microRNA 7211 [Source:MGI Symbol;Acc:MGI:5530918]	-
ENSMUSG00000065767	1.77692	2.78306	0.275415	1.6118	1.26195	Gm23849	11	101627366	101627556	+	191	snRNA	predicted gene, 23849 [Source:MGI Symbol;Acc:MGI:5453626]	-
ENSMUSG00000025437	1.62241	1.58722	1.53327	1.58097	0.0448975	Usp33	3	152346478	152393617	+	9675	protein_coding	ubiquitin specific peptidase 33 [Source:MGI Symbol;Acc:MGI:2159711]	-
ENSMUSG00000056144	1.81677	0.86589	1.9686	1.55042	0.597662	Trim34a	7	104244457	104262234	+	2592	protein_coding	tripartite motif-containing 34A [Source:MGI Symbol;Acc:MGI:2137359]	-
ENSMUSG00000085663	2.04617	1.5193	1.01487	1.52678	0.515689	Gm15718	7	132979582	132983552	-	311	antisense	predicted gene 15718 [Source:MGI Symbol;Acc:MGI:3783160]	-
ENSMUSG00000070407	1.63269	1.38306	1.54246	1.5194	0.126399	Hs3st3b1	11	63885792	63922290	-	4911	protein_coding	heparan sulfate (glucosamine) 3-O-sulfotransferase 3B1 [Source:MGI Symbol;Acc:MGI:1333853]	-
ENSMUSG00000096490	3.17874	0.680839	0.60639	1.48866	1.46413	Igkv10-94	6	68704508	68704978	-	347	IG_V_gene	immunoglobulin kappa variable 10-94 [Source:MGI Symbol;Acc:MGI:3646140]	-
ENSMUSG00000026828	2.45302	1.13837	0.860627	1.484	0.850604	Galnt5	2	57997884	58045860	+	4462	protein_coding	polypeptide N-acetylgalactosaminyltransferase 5 [Source:MGI Symbol;Acc:MGI:2179403]	-
ENSMUSG00000030030	1.14608	1.78172	1.46847	1.46542	0.317834	1700003E16Rik	6	83156404	83162945	+	2221	protein_coding	RIKEN cDNA 1700003E16 gene [Source:MGI Symbol;Acc:MGI:1919087]	-
ENSMUSG00000025997	0.949817	1.45966	1.98404	1.46451	0.51713	Ikzf2	1	69531214	69687245	-	11613	protein_coding	IKAROS family zinc finger 2 [Source:MGI Symbol;Acc:MGI:1342541]	-
ENSMUSG00000021120	1.69089	1.49362	1.17123	1.45191	0.262327	Pigh	12	79080664	79089651	-	3638	protein_coding	phosphatidylinositol glycan anchor biosynthesis, class H [Source:MGI Symbol;Acc:MGI:99463]	-
ENSMUSG00000092887	4.35117	0	0	1.45039	2.51215	Snord53	17	71640879	71640956	+	78	snoRNA	small nucleolar RNA, C/D box 53 [Source:MGI Symbol;Acc:MGI:3819542]	bHLH
ENSMUSG00000117285	1.43667	0.70593	2.20058	1.44773	0.747386	AC151284.2	17	78750995	78751496	+	502	processed_pseudogene	microtubule-associated protein 7 (Map7) pseudogene	-
ENSMUSG00000020493	2.04132	1.39008	0.90792	1.44644	0.568798	Prr11	11	87089153	87108708	-	3824	protein_coding	proline rich 11 [Source:MGI Symbol;Acc:MGI:2444496]	-
ENSMUSG00000002289	0.903736	1.95917	1.44078	1.43456	0.527746	Angptl4	17	33773750	33781575	-	3286	protein_coding	angiopoietin-like 4 [Source:MGI Symbol;Acc:MGI:1888999]	-
ENSMUSG00000098414	3.42128	0	0.848457	1.42325	1.7816	Mir6909	10	79531029	79531090	-	62	miRNA	microRNA 6909 [Source:MGI Symbol;Acc:MGI:5531109]	-
ENSMUSG00000098867	1.48856	0	2.76865	1.41907	1.38563	Gm27463	15	82641945	82642001	-	57	miRNA	predicted gene, 27463 [Source:MGI Symbol;Acc:MGI:5530845]	-
ENSMUSG00000095762	1.98475	1.03619	1.23051	1.41715	0.501064	Gm16378	8	122841731	122842072	+	342	processed_pseudogene	predicted gene 16378 [Source:MGI Symbol;Acc:MGI:3646886]	-
ENSMUSG00000054199	1.44052	1.54065	1.25981	1.41366	0.142337	Gon4l	3	88835231	88910103	+	8894	protein_coding	gon-4-like (C.elegans) [Source:MGI Symbol;Acc:MGI:1917579]	-
ENSMUSG00000038239	0.859721	1.28898	2.09105	1.41325	0.625002	Hrc	7	45335290	45338974	+	2566	protein_coding	histidine rich calcium binding protein [Source:MGI Symbol;Acc:MGI:96226]	-
ENSMUSG00000098766	3.6713	0.567911	0	1.41307	1.97619	Mir6386	9	92267258	92267361	-	104	miRNA	microRNA 6386 [Source:MGI Symbol;Acc:MGI:5531224]	-
ENSMUSG00000028678	1.80858	1.70569	0.699301	1.40452	0.612904	Kif2c	4	117159639	117182639	-	4363	protein_coding	kinesin family member 2C [Source:MGI Symbol;Acc:MGI:1921054]	-
ENSMUSG00000000732	1.03764	1.08665	2.08368	1.40266	0.59029	Icosl	10	78069302	78083913	+	4620	protein_coding	icos ligand [Source:MGI Symbol;Acc:MGI:1354701]	-
ENSMUSG00000096986	0.81927	1.88445	1.50172	1.40181	0.539574	4930509E16Rik	9	72518250	72531858	-	1191	lincRNA	RIKEN cDNA 4930509E16 gene [Source:MGI Symbol;Acc:MGI:1922365]	-
ENSMUSG00000105161	1.34637	1.54364	1.30938	1.3998	0.12594	Gm42595	5	110661392	110662998	+	1607	lincRNA	predicted gene 42595 [Source:MGI Symbol;Acc:MGI:5662732]	zf-C2H2
ENSMUSG00000103529	1.3984	0.803079	1.99407	1.39851	0.595494	A730089K16Rik	5	76655929	76658355	-	2427	TEC	RIKEN cDNA A730089K16 gene [Source:MGI Symbol;Acc:MGI:2443970]	-
ENSMUSG00000088490	1.58594	1.10398	1.47489	1.38827	0.252387	Gm24400	19	43857245	43857351	-	107	snRNA	predicted gene, 24400 [Source:MGI Symbol;Acc:MGI:5454177]	-
ENSMUSG00000048489	0.84348	2.65304	0.658523	1.38501	1.10203	Depp1	6	116650609	116652794	+	1358	protein_coding	DEPP1 autophagy regulator [Source:MGI Symbol;Acc:MGI:1918730]	-
ENSMUSG00000069805	1.04689	1.24927	1.85444	1.38353	0.420185	Fbp1	13	62864753	62888282	-	1702	protein_coding	fructose bisphosphatase 1 [Source:MGI Symbol;Acc:MGI:95492]	-
ENSMUSG00000058656	1.32532	1.53335	1.28635	1.38167	0.132796	Samd12	15	53453810	53902537	-	9283	protein_coding	sterile alpha motif domain containing 12 [Source:MGI Symbol;Acc:MGI:2444518]	-
ENSMUSG00000087341	1.18392	1.64826	1.29676	1.37632	0.242178	0610040F04Rik	6	108577039	108660934	-	2150	antisense	RIKEN cDNA 0610040F04 gene [Source:MGI Symbol;Acc:MGI:1922644]	RFX
ENSMUSG00000060727	1.57126	1.21528	1.29887	1.3618	0.186144	Gm12571	11	78149196	78149438	-	243	processed_pseudogene	predicted gene 12571 [Source:MGI Symbol;Acc:MGI:3649675]	-
ENSMUSG00000069920	1.92223	1.36154	0.794501	1.35942	0.563867	B3gnt9	8	105252638	105255153	-	2516	protein_coding	UDP-GlcNAc:betaGal beta-1,3-N-acetylglucosaminyltransferase 9 [Source:MGI Symbol;Acc:MGI:2142841]	-
ENSMUSG00000098915	1.24573	1.54161	1.28722	1.35818	0.160197	Rpl15-ps2	9	72060937	72061549	+	613	processed_pseudogene	ribosomal protein L15, pseudogene 2 [Source:MGI Symbol;Acc:MGI:3648255]	-
ENSMUSG00000094388	0.812719	1.24462	2.01549	1.35761	0.609295	Gm8783	19	40622460	40622981	+	522	processed_pseudogene	predicted pseudogene 8783 [Source:MGI Symbol;Acc:MGI:3646027]	-
ENSMUSG00000076532	1.30353	2.4747	0.293879	1.35737	1.09141	Igkv4-91	6	68768555	68769103	-	358	IG_V_gene	immunoglobulin kappa chain variable 4-91 [Source:MGI Symbol;Acc:MGI:3642277]	-
ENSMUSG00000113555	0.702674	1.83425	1.52476	1.35389	0.584818	Gm10095	12	86845778	86846467	-	483	processed_pseudogene	predicted gene 10095 [Source:MGI Symbol;Acc:MGI:3642130]	-
ENSMUSG00000045886	0.828887	2.20305	1.02779	1.35324	0.742645	Gm9803	10	43524084	43524646	+	563	protein_coding	predicted gene 9803 [Source:MGI Symbol;Acc:MGI:3704359]	zf-C2H2
ENSMUSG00000086141	1.56378	2.03665	0.437848	1.34609	0.821329	9030622O22Rik	2	147944740	148040203	-	1682	lincRNA	RIKEN cDNA 9030622O22 gene [Source:MGI Symbol;Acc:MGI:1918820]	zf-C2H2
ENSMUSG00000038122	1.41467	1.2813	1.32557	1.34051	0.067928	Tbc1d32	10	56014293	56228689	-	10556	protein_coding	TBC1 domain family, member 32 [Source:MGI Symbol;Acc:MGI:2442827]	-
ENSMUSG00000044034	1.09582	0.980747	1.94112	1.33923	0.524418	Npb	11	120608477	120609093	+	542	protein_coding	neuropeptide B [Source:MGI Symbol;Acc:MGI:2387153]	-
ENSMUSG00000019883	1.27529	1.38887	1.35177	1.33864	0.0579176	Echdc1	10	29313166	29347469	+	4125	protein_coding	enoyl Coenzyme A hydratase domain containing 1 [Source:MGI Symbol;Acc:MGI:1277169]	-
ENSMUSG00000094433	1.79098	0	2.22076	1.33725	1.17786	Igkv5-43	6	69823355	69823943	-	379	IG_V_gene	immunoglobulin kappa chain variable 5-43 [Source:MGI Symbol;Acc:MGI:4943320]	-
ENSMUSG00000024232	2.05386	0.832035	1.1168	1.33423	0.639273	Bambi	18	3507957	3516404	+	5040	protein_coding	BMP and activin membrane-bound inhibitor [Source:MGI Symbol;Acc:MGI:1915260]	MYB
ENSMUSG00000002055	1.83304	1.26023	0.907294	1.33352	0.467204	Spag5	11	78301529	78322457	+	5624	protein_coding	sperm associated antigen 5 [Source:MGI Symbol;Acc:MGI:1927470]	-
ENSMUSG00000069755	1.32362	1.4058	1.269	1.33281	0.0688633	Zfp125	12	20877084	20921262	-	3109	transcribed_unprocessed_pseudogene	zinc finger protein 125 [Source:MGI Symbol;Acc:MGI:1336211]	-
ENSMUSG00000111027	0.978073	1.27657	1.74337	1.33267	0.385721	Gm2981	9	75061354	75062047	-	694	processed_pseudogene	predicted gene 2981 [Source:MGI Symbol;Acc:MGI:3781159]	-
ENSMUSG00000045328	1.79637	1.19222	1.00693	1.33184	0.412827	Cenpe	3	135212537	135273611	+	8620	protein_coding	centromere protein E [Source:MGI Symbol;Acc:MGI:1098230]	-
ENSMUSG00000108276	0.993752	1.32379	1.67547	1.331	0.340914	Gm36640	6	135289359	135341684	+	5934	antisense	predicted gene, 36640 [Source:MGI Symbol;Acc:MGI:5595799]	-
ENSMUSG00000081884	0.823345	1.80989	1.34332	1.32552	0.493514	Gm11821	4	11400346	11401324	+	979	processed_pseudogene	predicted gene 11821 [Source:MGI Symbol;Acc:MGI:3649777]	-
ENSMUSG00000095868	1.7141	1.19319	1.06271	1.32333	0.344643	Gm23136	9	64176661	64176759	+	99	snoRNA	predicted gene, 23136 [Source:MGI Symbol;Acc:MGI:5452913]	-
ENSMUSG00000073424	0.0371814	1.24234	2.67401	1.31784	1.32004	Cyp4f15	17	32685627	32703352	+	2282	protein_coding	cytochrome P450, family 4, subfamily f, polypeptide 15 [Source:MGI Symbol;Acc:MGI:2146921]	-
ENSMUSG00000039633	1.54367	1.12715	1.27161	1.31414	0.211492	Lonrf1	8	36216064	36249516	-	3930	protein_coding	LON peptidase N-terminal domain and ring finger 1 [Source:MGI Symbol;Acc:MGI:3609241]	-
ENSMUSG00000094797	1.58937	2.04252	0.303195	1.31169	0.902296	Igkv6-15	6	70406469	70406992	-	347	IG_V_gene	immunoglobulin kappa variable 6-15 [Source:MGI Symbol;Acc:MGI:1330831]	-
ENSMUSG00000101309	2.29319	0.532097	1.1058	1.31036	0.898188	Gm29397	9	92976226	92976558	+	333	processed_pseudogene	predicted gene 29397 [Source:MGI Symbol;Acc:MGI:5580103]	-
ENSMUSG00000044201	1.79225	1.24759	0.867253	1.30237	0.464926	Cdc25c	18	34732997	34751533	-	1941	protein_coding	cell division cycle 25C [Source:MGI Symbol;Acc:MGI:88350]	-
ENSMUSG00000094248	1.0606	1.96876	0.876739	1.30203	0.584675	Hist1h2ao	13	21810465	21810944	+	480	protein_coding	histone cluster 1, H2ao [Source:MGI Symbol;Acc:MGI:2448302]	-
ENSMUSG00000037315	1.2298	1.38331	1.29264	1.30192	0.0771756	Jade3	X	20425688	20519939	+	5209	protein_coding	jade family PHD finger 3 [Source:MGI Symbol;Acc:MGI:2148019]	-
[truncated: 228 more rows]

## Sheet: 4
SHEET 4 - List of genes detected to be expressed (FPKM>1) in both genotypes in PBS controls (two animals / genotype).
[truncated: 12,030 more rows]

## Sheet: 5
SHEET 5 - List of genes detected to be expressed (FPKM>1) specifically in wt in PBS control (two animals).
[truncated: 416 more rows]

[truncated: 15 more sheets: 6, 7, 8, 9, 10, 11, 12, 13, 14, 15, 16, 17, 18, 19, 20]
